# Supplementary material for: Positional proteomics reveals differences in N‐terminal proteoform stability
Source: Mol Syst Biol. 2016 Feb 18;12(2):858. doi: 10.15252/msb.20156662 (PMC4770386; doi:10.15252/msb.20156662)
Supplement: Supplementary file 2 — Table EV1 [file MSB-12-858-s002.xlsx]

## Sheet: legend Table EV1A
Table EV1A	Calculations of 50% turnover times and abundance of 2,578 proteoforms identified across the time points studied.
Sequence	peptide sequence
Accession	Swiss-Prot accession
Start	peptide start and stop position (amino acid)
Stop
in vivo Nt-Ac (MS/MS)	evidence of Nt-acetylation from previous studies. N.D.- non determined (peptide not identified); no evidence - peptide was identified as N- terminal free
Entry name	Swiss-Prot identifier
Protein names	Protein names
Gene names	Gene names
Organism	Organism
Gene ontology (GO)	Gene ontology (GO)
count.timepoints	the number of timepoint in which the peptide was identified and quantified
coefB_exp_function	coefficient B of the exponential model (see Material and Methods)
R2_exp_function	R^2 coefficient of variation reflect how well the model fits experimental data
time1.2	proteoform half-life
degr.const	degradation constant
turn_exp_function	50% turnover time based on exponential model
turn_lin_function	50% turnover time based on linear approximation of the crossing point between synthesis and degradation curves
turn_status	the method used for the final 50% turnover determination (exponential function, linear function or present in 3 time points but rejected (e.g. due to lack of descending trend of degradation curve or R2<0.8))
50% turnover time	50% turnover time (final, calculated using the selected method)
Valid turnover measurement	valid measurement for proteoforms present in >=3 time points, with descending trend of degradation curve and R2<0.8
Average spectral count	arithmetic mean of the spectral count among timepoints in which the pepride was identified
NSAF	Normalized Spectral Abundance
descending (2=OK; 0=exclude)	analysis of the descenting trend in protein degradation curves
ML.0.5h	M/L ratio quantified in 7 N-terminal COFRADIC experiments corresponding to 0.5, 1.5, 4, 8, 12, 24 or 48 hours post label swap from medium (C13) Arg to heavy (N15C13) Arg containing medium
ML.1.5h
ML.4h
ML.8h
ML.12h
ML.24h
ML.48h
HL.0.5h	H/L ratio quantified in 7 N-terminal COFRADIC experiments corresponding to 0.5, 1.5, 4, 8, 12, 24 or 48 hours post label swap from medium (C13) Arg to heavy (N15C13) Arg containing medium
HL.1.5h
HL.4h
HL.8h
HL.12h
HL.24h
HL.48h
HM.0.5h	H/M ratio quantified in 7 N-terminal COFRADIC experiments corresponding to 0.5, 1.5, 4, 8, 12, 24 or 48 hours post label swap from medium (C13) Arg to heavy (N15C13) Arg containing medium
HM.1.5h
HM.4h
HM.8h
HM.12h
HM.24h
HM.48h
Mascot Distiller score	for the highest scoring MS/MS spectrum per peptide (from all available time points)

## Sheet: Table EV1A
Sequence	Accession	Start	Stop	in vivo Nt-Ac (MS/MS)	Entry name	Protein names	Gene names	Organism	Gene ontology (GO)	count.timepoints	coefB_exp_function	R2_exp_function	t 1/2	degr.const	turn_exp_function	turn_lin_function	turn_status	50% turnover time	Valid turnover measurement	Average spectral count	NSAF	descending (2=OK; 0=exclude)	ML.0.5h	ML.1.5h	ML.4h	ML.8h	ML.12h	ML.24h	ML.48h	HL.0.5h	HL.1.5h	HL.4h	HL.8h	HL.12h	HL.24h	HL.48h	HM.0.5h	HM.1.5h	HM.4h	HM.8h	HM.12h	HM.24h	HM.48h	Mascot Distiller score
STASVEIDDALYSR	A0AVT1	33	46	√	UBA6_HUMAN	Ubiquitin-like modifier-activating enzyme 6 (Ubiquitin-activating enzyme 6) (Monocyte protein 4) (MOP-4) (Ubiquitin-activating enzyme E1-like protein 2) (E1-L2)	UBA6 MOP4 UBE1L2	Homo sapiens (Human)	ATP binding; FAT10 activating enzyme activity; cytoplasm; cytosol; ligase activity; protein binding; protein ubiquitination; ubiquitin-dependent protein catabolic process	3	-0.0267927	0.970025	inf	NA	25.8707	32.0965	exp_function	25.8707	1	1.33333	3.17272e-05	2	1	NA	1	NA	NA	NA	0.248335	0	NA	0	NA	NA	NA	0.751665	0	NA	0	NA	NA	0	3.02663	91
MPATVYPAPIPPPR	A1KXE4	127	140	no evidence	F168B_HUMAN	Myelin-associated neurite-outgrowth inhibitor (Mani) (p20)	FAM168B KIAA0280L MANI	Homo sapiens (Human)	axon; integral component of membrane; perinuclear region of cytoplasm; plasma membrane	3	-0.118199	0.986633	7.76043	0.0893181	5.86423	6.82463	exp_function	5.86423	1	1	0.000128373	2	1	NA	NA	0.40708	0.212865	NA	NA	0	NA	NA	0.59292	0.787135	NA	NA	0	NA	NA	1.45349	3.7037	NA	NA	50
ALSQGLLTFR	A2RRD8	2	11	√	ZN320_HUMAN	Zinc finger protein 320	ZNF320	Homo sapiens (Human)	DNA binding; metal ion binding; nucleus; regulation of transcription, DNA-templated; sequence-specific DNA binding transcription factor activity; transcription, DNA-templated	7	-0.0960627	0.983774	10.3175	0.0671816	7.21557	7.10454	exp_function	7.21557	1	2.42857	0.000119438	2	1	0.85932	0.771921	0.421569	0.275165	0.117943	0.0200746	0	0.14068	0.228079	0.578431	0.724835	0.882057	0.979925	0	0.163934	0.295858	1.36986	2.62743	7.57805	48.3793	86
AAEALAAEAVASR	A2RTX5	2	14	√	SYTC2_HUMAN	Probable threonine--tRNA ligase 2, cytoplasmic (EC 6.1.1.3) (Threonyl-tRNA synthetase) (ThrRS) (Threonyl-tRNA synthetase-like protein 2)	TARSL2	Homo sapiens (Human)	ATP binding; cytoplasm; threonine-tRNA ligase activity; threonyl-tRNA aminoacylation	7	-0.0244589	0.997331	inf	NA	28.3393	28.3002	exp_function	28.3393	1	4.57143	0.000142688	2	0.997601	0.982752	0.922963	0.830573	0.745105	0.540737	0.313376	0.00239935	0.0172483	0.0770371	0.169427	0.254895	0.459263	0.686624	0.00232198	0.0178511	0.082725	0.203035	0.341832	0.852573	2.19154	92
AGQHLPVPR	A2RUC4	2	10	N.D.	TYW5_HUMAN	tRNA wybutosine-synthesizing protein 5 (hTYW5) (EC 1.14.11.42) (tRNA(Phe) (7-(3-amino-3-carboxypropyl)wyosine(37)-C(2))-hydroxylase)	TYW5 C2orf60	Homo sapiens (Human)	iron ion binding; oxidoreductase activity, acting on paired donors, with incorporation or reduction of molecular oxygen, 2-oxoglutarate as one donor, and incorporation of one atom each of oxygen into both donors; protein homodimerization activity; tRNA binding; wybutosine biosynthetic process	1	NA	NA	NA	NA	NA	NA	NA	NA	0	1	7.9469e-05	2	NA	NA	NA	NA	0.757129	NA	NA	NA	NA	NA	NA	0.242871	NA	NA	NA	NA	NA	NA	0.322165	NA	NA	49
AEAVER	A4D1P6	2	7	√	WDR91_HUMAN	WD repeat-containing protein 91	WDR91 HSPC049	Homo sapiens (Human)	0	1	NA	NA	NA	NA	NA	NA	NA	NA	0	2	6.70221e-05	2	NA	0.94659	NA	NA	NA	NA	NA	NA	0.0534097	NA	NA	NA	NA	NA	NA	0.0562341	NA	NA	NA	NA	NA	55
VEQGDAAPLLR	A4D1U4	2	12	√	LCHN_HUMAN	Protein LCHN	LCHN KIAA1147	Homo sapiens (Human)	0	4	-0.045369	0.993614	42.0397	0.0164879	15.278	23.4602	exp_function	15.278	1	1.75	9.62798e-05	2	1	0.970432	0.798239	NA	NA	NA	0.123912	0	0.0295683	0.201761	NA	NA	NA	0.876088	0	0.0317957	0.253165	NA	NA	NA	6.78979	68
MVEQGDAAPLLR	A4D1U4	1	12	√	LCHN_HUMAN	Protein LCHN	LCHN KIAA1147	Homo sapiens (Human)	0	1	NA	NA	NA	NA	NA	NA	NA	NA	0	1	5.5017e-05	2	NA	NA	0.857982	NA	NA	NA	NA	NA	NA	0.142018	NA	NA	NA	NA	NA	NA	0.16559	NA	NA	NA	NA	59
MEVNPPKQEHLLALKVMR	A5PLN9	1	18	√	TPC13_HUMAN	Trafficking protein particle complex subunit 13	TRAPPC13 C5orf44	Homo sapiens (Human)	protein binding	2	-0.0630365	0.967559	20.294	0.0341553	10.996	NA	NA	NA	0	1	6.00306e-05	2	NA	0.954255	NA	0.591371	NA	NA	NA	NA	0.0457453	NA	0.408629	NA	NA	NA	NA	0.0604965	NA	0.694444	NA	NA	NA	56
PSEKTFKQR	A6NCE7	2	10	no evidence	MP3B2_HUMAN	Microtubule-associated proteins 1A/1B light chain 3 beta 2 (Microtubule-associated proteins 1A/1B light chain 3B-like)	MAP1LC3B2	Homo sapiens (Human)	CVT pathway; GABA receptor binding; autophagic vacuole assembly; autophagic vacuole membrane; cellular response to nitrogen starvation; cytoplasmic vesicle; cytosol; endomembrane system; late nucleophagy; microtubule; microtubule binding; mitochondrion degradation; phosphatidylethanolamine binding; piecemeal microautophagy of nucleus; pre-autophagosomal structure; protein targeting to vacuole inv…	7	-0.0861588	0.996964	12.1015	0.0572777	8.04499	7.7697	exp_function	8.04499	1	4.28571	0.000858265	2	0.960911	0.907724	0.74276	0.485169	0.345815	0.115966	0.0215035	0.0390888	0.0922761	0.25724	0.514831	0.654185	0.884034	0.978497	0.0405041	0.101852	0.347669	1.06179	1.89304	7.61035	45.045	65
AAAEAGGDDAR	A6NDG6	2	12	√	PGP_HUMAN	Phosphoglycolate phosphatase (PGP) (PGPase) (EC 3.1.3.18) (EC 3.1.3.48)	PGP	Homo sapiens (Human)	carbohydrate metabolic process; dephosphorylation; magnesium ion binding; nucleotide phosphatase activity, acting on free nucleotides; peptidyl-tyrosine dephosphorylation; phosphoglycolate phosphatase activity; protein tyrosine phosphatase activity	1	NA	NA	NA	NA	NA	NA	NA	NA	0	2	0.000155967	2	NA	NA	0.942502	NA	NA	NA	NA	NA	NA	0.0574981	NA	NA	NA	NA	NA	NA	0.0611621	NA	NA	NA	NA	72
AAAVSSVVR	A6NDU8	2	10	√	CE051_HUMAN	UPF0600 protein C5orf51	C5orf51	Homo sapiens (Human)	0	7	-0.0306788	0.995585	385.58	0.00179767	22.5937	22.7666	exp_function	22.5937	1	6.42857	0.000547363	2	1	0.980381	0.914173	0.790888	0.696128	0.477531	0.209288	0	0.0196193	0.085827	0.209112	0.303872	0.522469	0.790712	0	0.0198864	0.0895526	0.26448	0.436794	1.09584	3.77487	98
AALHTTPDSPAAQLER	A6NFI3	2	17	√	ZN316_HUMAN	Zinc finger protein 316	ZNF316	Homo sapiens (Human)	DNA binding; metal ion binding; nucleus; regulation of transcription, DNA-templated; transcription, DNA-templated	1	NA	NA	NA	NA	NA	NA	NA	NA	0	1	2.4933e-05	2	NA	NA	NA	NA	NA	0.402837	NA	NA	NA	NA	NA	NA	0.597163	NA	NA	NA	NA	NA	NA	1.48258	NA	58
PFLELDTNLPANR	A6NHG4	2	14	no evidence	DDTL_HUMAN	D-dopachrome decarboxylase-like protein (EC 4.1.1.-) (D-dopachrome tautomerase-like protein)	DDTL	Homo sapiens (Human)	cytoplasm; lyase activity	7	-0.0208491	0.99265	inf	NA	33.2459	33.9407	exp_function	33.2459	1	15.7143	0.00293561	2	0.982188	0.97792	0.939452	0.886579	0.773916	0.60553	0.350748	0.0178118	0.0220798	0.0605484	0.113421	0.226084	0.39447	0.649252	0.0182934	0.0226118	0.0647031	0.128117	0.292106	0.652137	1.85195	129
AAADGGGPGGASVGTEEDGGGVGHR	A6NHR9	2	26	√	SMHD1_HUMAN	Structural maintenance of chromosomes flexible hinge domain-containing protein 1 (SMC hinge domain-containing protein 1)	SMCHD1 KIAA0650	Homo sapiens (Human)	ATP binding; Barr body; chromosome organization; inactivation of X chromosome by DNA methylation	7	-0.0267551	0.978914	inf	NA	25.9071	26.5665	exp_function	25.9071	1	2.57143	3.21047e-05	2	0.999812	0.987748	0.980648	0.827231	0.735374	0.532445	0.229039	0.000188407	0.0122517	0.0193521	0.172769	0.264626	0.467555	0.770961	0.000199901	0.0122527	0.0193739	0.208768	0.361011	0.885238	3.43843	201
AAPLLHTR	A6NIE6	2	9	√	RN3P2_HUMAN	Putative RRN3-like protein RRN3P2 (RNA polymerase I transcription factor homolog pseudogene 2)	RRN3P2	Homo sapiens (Human)	0	7	-0.21895	0.995683	3.64683	0.190069	3.16578	3.47491	exp_function	3.16578	1	2.14286	0.000157769	2	0.91842	0.748386	0.433959	0.13349	0.0543971	0.0169494	0.00445506	0.0815802	0.251614	0.566041	0.86651	0.945603	0.983051	0.995545	0.091109	0.328549	1.30376	6.73809	17.331	60.024	217.391	65
SGSNPKAAAAASAAGPGGLVAGKEEKKKAGGGVLNR	A6NIH7	2	37	√	U119B_HUMAN	Protein unc-119 homolog B	UNC119B	Homo sapiens (Human)	ciliary transition zone; cilium morphogenesis; lipid binding; lipoprotein transport; protein binding	2	-0.0474535	0.978256	37.3215	0.0185724	14.6069	NA	NA	NA	0	1.5	0.000149598	2	NA	NA	NA	NA	NA	0.334475	0.0801837	NA	NA	NA	NA	NA	0.665525	0.919816	NA	NA	NA	NA	NA	1.98965	11.3675	104
MEQFQKEKEELDR	A6NIL8	62	74	√	YP041_HUMAN	Deleted.	0	0	0	7	-0.0262093	0.971026	inf	NA	26.4466	24.3545	exp_function	26.4466	1	2	0.000214873	2	1	1	1	0.835118	0.75394	0.503686	0.254161	0	0	0	0.164882	0.24606	0.496314	0.745839	0	0	0	0.19802	0.326584	0.985416	2.962	133
AKPAATAAAASEELSQVPDEELLR	A6NKD9	2	25	√	CC85C_HUMAN	Coiled-coil domain-containing protein 85C	CCDC85C	Homo sapiens (Human)	apical junction complex; cerebral cortex development; tight junction	7	-0.0542844	0.991387	27.2858	0.0254033	12.7688	14.176	exp_function	12.7688	1	4.14286	0.000247511	2	0.965875	0.956566	0.847614	0.612981	0.554144	0.25555	0.0451309	0.0341254	0.0434337	0.152386	0.387019	0.445856	0.74445	0.954869	0.0380536	0.0471739	0.184162	0.632911	0.802523	2.93893	21.2404	153
MAPEENAGTELLLQSFER	A6NL58	1	18	√	F86A2_HUMAN	Deleted.	0	0	0	5	-0.0471816	0.99066	37.8759	0.0183005	14.691	16.1167	exp_function	14.691	1	2.2	0.000167392	2	0.931023	NA	0.804324	NA	0.603736	0.301348	0.107278	0.0689772	NA	0.195676	NA	0.396264	0.698652	0.892722	0.0858441	NA	0.243368	NA	0.647668	2.34968	8.02311	148
MEGAGAGSGFR	A8MT69	1	11	√	CENPX_HUMAN	Centromere protein X (CENP-X) (FANCM-interacting histone fold protein 2) (Fanconi anemia-associated polypeptide of 10 kDa) (Retinoic acid-inducible gene D9 protein homolog) (Stimulated by retinoic acid gene 13 protein homolog)	STRA13 CENPX FAAP10 MHF2	Homo sapiens (Human)	DNA binding; DNA repair; FANCM-MHF complex; Fanconi anaemia nuclear complex; condensed chromosome kinetochore; kinetochore assembly; mitotic nuclear division; positive regulation of protein ubiquitination; protein binding; replication fork processing; resolution of meiotic recombination intermediates	7	-0.0356617	0.987458	102.226	0.00678054	19.4368	19.2123	exp_function	19.4368	1	4.42857	0.00136863	2	0.995116	0.983147	0.895034	0.815631	0.64246	0.405431	0.149941	0.00488355	0.0168532	0.104966	0.184369	0.35754	0.594569	0.850059	0.00504787	0.0172269	0.117371	0.227514	0.553645	1.46454	5.66572	105
AEVKSMFR	A8MTZ0	24	31	√	BBIP1_HUMAN	BBSome-interacting protein 1 (BBSome-interacting protein of 10 kDa)	BBIP1 BBIP10 NCRNA00081	Homo sapiens (Human)	BBSome; cilium; cilium assembly; cytoplasm; protein binding; protein transport	4	-0.0575067	0.806913	24.2142	0.0286256	12.0533	14.3918	exp_function	12.0533	1	1	0.000272095	2	0.911428	NA	0.632905	NA	0.521123	NA	0.203196	0.0885724	NA	0.367095	NA	0.478877	NA	0.796804	0.105409	NA	0.544013	NA	0.900284	NA	3.92157	66
MEDEEGPEYGKPDFVLLDQVTMEDFMR	B0I1T2	1	27	√	MYO1G_HUMAN	Unconventional myosin-Ig [Cleaved into: Minor histocompatibility antigen HA-2 (mHag HA-2)]	MYO1G HA2	Homo sapiens (Human)	ATP binding; extracellular vesicular exosome; motor activity; myosin complex; plasma membrane	5	-0.028515	0.90758	inf	NA	24.3082	NA	exp_function	24.3082	1	1.6	3.93442e-05	2	0.895934	1	0.945213	0.755479	NA	0.508807	NA	0.104066	0	0.0547868	0.244521	NA	0.491193	NA	0.127128	0	0.057971	0.323729	NA	0.96406	NA	77
ALEQALQAAR	B1AK53	2	11	√	ESPN_HUMAN	Espin (Autosomal recessive deafness type 36 protein) (Ectoplasmic specialization protein)	ESPN DFNB36 LP2654	Homo sapiens (Human)	SH3 domain binding; actin filament binding; brush border; cytoplasm; filamentous actin; locomotory behavior; negative regulation of cytoskeleton organization; parallel actin filament bundle assembly; positive regulation of filopodium assembly; sensory perception of sound; stereocilium; stereocilium bundle tip	7	-0.042908	0.987411	49.4157	0.0140269	16.1543	15.1572	exp_function	16.1543	1	2.14286	6.28122e-05	2	0.993803	0.974137	0.87546	0.731478	0.565351	0.316964	0.17315	0.00619719	0.0258634	0.12454	0.268522	0.434649	0.683036	0.82685	0.00612994	0.0266275	0.144811	0.365914	0.767807	2.15257	4.78469	79
SSYAFFVQTCR	B2RPK0	14	24	√	HGB1A_HUMAN	Putative high mobility group protein B1-like 1 (High mobility group protein B1 pseudogene 1) (Putative high mobility group protein 1-like 1) (HMG-1L1)	HMGB1P1 HMG1L1 HMGB1L1	Homo sapiens (Human)	DNA binding; chromosome; nucleus	5	-0.0279265	0.985306	inf	NA	24.8204	25.7258	exp_function	24.8204	1	3	0.000355916	2	1	0.995745	NA	NA	0.765453	0.522298	0.212203	0	0.00425522	NA	NA	0.234547	0.477702	0.787797	0	0.00401645	NA	NA	0.305459	0.914035	3.68732	65
GKGDPKKPR	B2RPK0	2	10	no evidence	HGB1A_HUMAN	Putative high mobility group protein B1-like 1 (High mobility group protein B1 pseudogene 1) (Putative high mobility group protein 1-like 1) (HMG-1L1)	HMGB1P1 HMG1L1 HMGB1L1	Homo sapiens (Human)	DNA binding; chromosome; nucleus	7	-0.0237427	0.997595	inf	NA	29.1942	29.9462	exp_function	29.1942	1	41.2857	0.00489808	2	0.988212	0.986145	0.919894	0.834041	0.763914	0.563433	0.307406	0.0117884	0.0138545	0.0801063	0.165959	0.236086	0.436567	0.692594	0.0126774	0.0140564	0.0870631	0.199402	0.309316	0.776211	2.25413	74
TTQQIDLQGPGPWGFR	O00151	2	17	√	PDLI1_HUMAN	PDZ and LIM domain protein 1 (C-terminal LIM domain protein 1) (Elfin) (LIM domain protein CLP-36)	PDLIM1 CLIM1 CLP36	Homo sapiens (Human)	cytoplasm; cytoskeleton; regulation of transcription, DNA-templated; response to hypoxia; response to oxidative stress; transcription coactivator activity; transcription factor complex; zinc ion binding	0	NA	NA	NA	NA	NA	NA	NA	NA	0	1	7.60874e-05	2	NA	NA	NA	NA	NA	NA	NA	NA	NA	NA	NA	NA	NA	NA	NA	0	0	0	NA	NA	NA	55
MESALTAR	O00159	36	43	√	MYO1C_HUMAN	Unconventional myosin-Ic (Myosin I beta) (MMI-beta) (MMIb)	MYO1C	Homo sapiens (Human)	ATP binding; Fc-gamma receptor signaling pathway involved in phagocytosis; basal plasma membrane; brush border; cytoplasm; cytoplasmic membrane-bounded vesicle; cytosol; extracellular vesicular exosome; filamentous actin; innate immune response; lateral plasma membrane; mRNA transport; membrane; membrane organization; membrane raft; microvillus; mitochondrion; motor activity; myosin I complex; nu…	4	-0.0241618	0.885386	inf	NA	28.6877	NA	exp_function	28.6877	1	1.75	4.1211e-05	2	NA	1	0.861452	0.840538	0.749379	NA	NA	NA	0	0.138548	0.159462	0.250621	NA	NA	NA	0	0.160901	0.190114	0.334448	NA	NA	64
MDNLSSEEIQQR	O00161	1	12	√	SNP23_HUMAN	Synaptosomal-associated protein 23 (SNAP-23) (Vesicle-membrane fusion protein SNAP-23)	SNAP23	Homo sapiens (Human)	azurophil granule; cell junction; exocytosis; extracellular vesicular exosome; membrane fusion; membrane organization; neuron projection; nucleus; plasma membrane; post-Golgi vesicle-mediated transport; protein binding; protein transport; specific granule; synapse; vesicle targeting	7	-0.0487448	0.995684	34.8953	0.0198636	14.2199	14.8328	exp_function	14.2199	1	4.71429	0.000559296	2	0.998288	0.969422	0.809738	0.664364	0.553063	0.328285	0.083281	0.00171222	0.030578	0.190262	0.335636	0.446937	0.671715	0.916719	0.00171829	0.0315019	0.234542	0.505408	0.808087	2.04792	10.8849	108
ADIIAR	O00170	2	7	√	AIP_HUMAN	AH receptor-interacting protein (AIP) (Aryl-hydrocarbon receptor-interacting protein) (HBV X-associated protein 2) (XAP-2) (Immunophilin homolog ARA9)	AIP XAP2	Homo sapiens (Human)	GAF domain binding; cytoplasm; cytosol; membrane; negative regulation of cyclic-nucleotide phosphodiesterase activity; nucleus; protein binding; protein maturation by protein folding; protein targeting to mitochondrion; regulation of RNA biosynthetic process; regulation of protein kinase A signaling; signal transducer activity; signal transduction; transcription coactivator activity; transcriptio…	3	-0.0339966	0.831477	135.5	0.00511548	20.3887	NA	exp_function	20.3887	1	2	0.000151714	2	NA	NA	0.888009	0.711275	0.697022	NA	NA	NA	NA	0.111991	0.288725	0.302978	NA	NA	NA	NA	0.132	0.389369	0.434609	NA	NA	53
GAGKKEHTGR	O00193	46	55	no evidence	SMAP_HUMAN	Small acidic protein	SMAP C11orf58	Homo sapiens (Human)	0	5	-0.0352496	0.986467	108.841	0.00636847	19.664	19.7342	exp_function	19.664	1	2.2	0.00030094	2	1	0.984531	0.906497	NA	0.636367	0.424786	NA	0	0.0154694	0.093503	NA	0.363633	0.575214	NA	0	0.0160205	0.101348	NA	0.541489	1.35402	NA	75
AAAAVVEFQR	O00231	2	11	√	PSD11_HUMAN	26S proteasome non-ATPase regulatory subunit 11 (26S proteasome regulatory subunit RPN6) (26S proteasome regulatory subunit S9) (26S proteasome regulatory subunit p44.5)	PSMD11	Homo sapiens (Human)	DNA damage response, signal transduction by p53 class mediator resulting in cell cycle arrest; G1/S transition of mitotic cell cycle; RNA metabolic process; anaphase-promoting complex-dependent proteasomal ubiquitin-dependent protein catabolic process; antigen processing and presentation of exogenous peptide antigen via MHC class I; antigen processing and presentation of exogenous peptide antigen…	7	-0.0302431	0.994042	508.93	0.00136197	22.9192	23.0562	exp_function	22.9192	1	55.1429	0.00327104	2	0.992395	0.972196	0.884406	0.763326	0.666315	0.485803	0.264268	0.00760455	0.0278042	0.115594	0.236674	0.333685	0.514197	0.735732	0.00769776	0.0285598	0.134744	0.309765	0.502654	1.06038	2.78761	97
MEVDYSATVDQR	O00232	16	27	√	PSD12_HUMAN	26S proteasome non-ATPase regulatory subunit 12 (26S proteasome regulatory subunit RPN5) (26S proteasome regulatory subunit p55)	PSMD12	Homo sapiens (Human)	DNA damage response, signal transduction by p53 class mediator resulting in cell cycle arrest; G1/S transition of mitotic cell cycle; RNA metabolic process; anaphase-promoting complex-dependent proteasomal ubiquitin-dependent protein catabolic process; antigen processing and presentation of exogenous peptide antigen via MHC class I; antigen processing and presentation of exogenous peptide antigen…	5	-0.0185931	0.990787	inf	NA	37.2798	NA	exp_function	37.2798	1	1.8	9.88135e-05	2	1	1	0.930242	NA	0.793927	0.640468	NA	0	0	0.0697584	NA	0.206073	0.359532	NA	0	0	0.0743494	0	0.259699	0.561482	NA	103
PKHEFSVDMTCGGCAEAVSR	O00244	2	21	no evidence	ATOX1_HUMAN	Copper transport protein ATOX1 (Metal transport protein ATX1)	ATOX1 HAH1	Homo sapiens (Human)	cellular copper ion homeostasis; copper chaperone activity; copper ion binding; copper ion transport; copper-dependent protein binding; cytosol; metallochaperone activity; response to oxidative stress	5	-0.0301987	0.969339	526.08	0.00131757	22.9529	26.5828	exp_function	22.9529	1	4.2	0.00154614	2	0.998841	0.994483	0.955029	NA	NA	0.542502	0.147554	0.00115864	0.00551687	0.0449712	NA	NA	0.457498	0.852446	0.00121625	0.00588155	0.0471561	NA	0	0.839377	5.77934	99
GLKAAQKTLFPLR	O00255	2	14	no evidence	MEN1_HUMAN	Menin	MEN1 SCG2	Homo sapiens (Human)	DNA repair; MAPK cascade; R-SMAD binding; Y-form DNA binding; brain development; cell cycle arrest; cellular response to DNA damage stimulus; chromatin; chromatin binding; chromatin remodeling; cleavage furrow; cytoplasm; cytosol; double-stranded DNA binding; embryonic skeletal system morphogenesis; four-way junction DNA binding; gene expression; hemopoiesis; histone lysine methylation; histone m…	7	-0.072638	0.99688	15.8409	0.0437568	9.54249	9.62474	exp_function	9.54249	1	4.42857	0.000180259	2	0.986147	0.934822	0.760244	0.558582	0.414358	0.154453	0.0373763	0.0138526	0.0651779	0.239756	0.441418	0.585642	0.845547	0.962624	0.014058	0.0715367	0.315087	0.789029	1.40689	5.46329	26.0078	93
MELPAVGEHVFAVESIEKKR	O00257	1	20	N.D.	CBX4_HUMAN	E3 SUMO-protein ligase CBX4 (EC 6.3.2.-) (Chromobox protein homolog 4) (Polycomb 2 homolog) (Pc2) (hPc2)	CBX4	Homo sapiens (Human)	PRC1 complex; PcG protein complex; SUMO binding; chromatin binding; chromatin modification; enzyme binding; ligase activity; negative regulation of apoptotic process; negative regulation of transcription from RNA polymerase II promoter; negative regulation of transcription, DNA-templated; nuclear speck; nucleoplasm; nucleus; protein binding; protein sumoylation; single-stranded RNA binding; trans…	4	-0.0990136	0.966396	9.8834	0.0701325	7.00052	9.56452	exp_function	7.00052	1	1.25	5.58767e-05	2	0.989743	0.966992	0.692737	NA	NA	0	NA	0.0102571	0.0330085	0.307263	NA	NA	1	NA	0.0110639	0.033387	0.44287	NA	0	0	NA	77
MEVTGDAGVPESGEIR	O00273	1	16	√	DFFA_HUMAN	DNA fragmentation factor subunit alpha (DNA fragmentation factor 45 kDa subunit) (DFF-45) (Inhibitor of CAD) (ICAD)	DFFA DFF1 DFF45 H13	Homo sapiens (Human)	apoptotic DNA fragmentation; apoptotic process; cellular component disassembly involved in execution phase of apoptosis; cytoplasm; cytosol; negative regulation of apoptotic DNA fragmentation; negative regulation of execution phase of apoptosis; nuclear chromatin; nucleoplasm; nucleus; positive regulation of apoptotic process; protein binding; thymocyte apoptotic process	7	-0.0248039	0.960008	inf	NA	27.9451	26.5116	exp_function	27.9451	1	6.71429	0.000507785	2	0.999944	1	0.984144	0.900555	0.781664	0.530458	0.239418	5.63e-05	0	0.0158561	0.0994447	0.218336	0.469542	0.760582	5.61e-05	0	0.0157264	0.110252	0.279608	0.885065	3.18827	115
AEEQPQVELFVKAGSDGAKIGNCPFSQR	O00299	2	29	√	CLIC1_HUMAN	Chloride intracellular channel protein 1 (Chloride channel ABP) (Nuclear chloride ion channel 27) (NCC27) (Regulatory nuclear chloride ion channel protein) (hRNCC)	CLIC1 G6 NCC27	Homo sapiens (Human)	blood microparticle; brush border; chloride channel activity; chloride channel complex; chloride transmembrane transport; chloride transport; cytoplasm; extracellular space; extracellular vesicular exosome; mitochondrion; nuclear envelope; nuclear membrane; nucleus; perinuclear region of cytoplasm; plasma membrane; positive regulation of osteoblast differentiation; protein binding; regulation of …	5	-0.0293222	0.975967	1571.69	0.00044102	23.639	22.3567	exp_function	23.639	1	1.4	0.000145418	2	0.965632	NA	0.872422	0.820809	0.734083	0.462858	NA	0.0343684	NA	0.127578	0.179191	0.265917	0.537142	NA	0.0361796	0	0.146628	0.218341	0.361431	1.15776	NA	108
MEASLGIQMDEPMAFSPQR	O00311	1	19	√	CDC7_HUMAN	Cell division cycle 7-related protein kinase (CDC7-related kinase) (HsCdc7) (huCdc7) (EC 2.7.11.1)	CDC7 CDC7L1	Homo sapiens (Human)	ATP binding; DNA replication; G1/S transition of mitotic cell cycle; cell cycle phase transition; cell division; cytoplasm; intercellular bridge; kinase activity; metal ion binding; microtubule cytoskeleton; mitotic cell cycle; nucleoplasm; nucleus; positive regulation of G2/M transition of mitotic cell cycle; positive regulation of cell proliferation; positive regulation of nuclear cell cycle DN…	1	NA	NA	NA	NA	NA	NA	NA	NA	0	1	4.3611e-05	2	NA	NA	0.33453	NA	NA	NA	NA	NA	NA	0.66547	NA	NA	NA	NA	NA	NA	1.99203	0	NA	NA	NA	61
SSVQQQPPPPR	O00401	2	12	√	WASL_HUMAN	Neural Wiskott-Aldrich syndrome protein (N-WASP)	WASL	Homo sapiens (Human)	Fc-gamma receptor signaling pathway involved in phagocytosis; actin cap; actin cytoskeleton; actin polymerization or depolymerization; axon guidance; cellular component movement; cellular protein complex localization; cytoplasmic membrane-bounded vesicle; cytosol; endocytic vesicle membrane; extracellular vesicular exosome; innate immune response; lamellipodium; membrane budding; mitotic nuclear …	3	-0.0423346	0.992009	51.522	0.0134534	16.3731	17.7232	exp_function	16.3731	1	2	9.91396e-05	2	NA	0.932338	NA	0.74462	NA	0.342086	NA	NA	0.0676617	NA	0.25538	NA	0.657914	NA	NA	0.0678104	NA	0.344828	NA	1.92271	NA	76
MAAVLLR	O00410	61	67	no evidence	IPO5_HUMAN	Importin-5 (Imp5) (Importin subunit beta-3) (Karyopherin beta-3) (Ran-binding protein 5) (RanBP5)	IPO5 KPNB3 RANBP5	Homo sapiens (Human)	GTPase inhibitor activity; Golgi apparatus; NLS-bearing protein import into nucleus; Ran GTPase binding; cellular response to amino acid stimulus; cytoplasm; intracellular membrane-bounded organelle; negative regulation of catalytic activity; nuclear membrane; nuclear pore; nucleus; poly(A) RNA binding; positive regulation of protein import into nucleus; protein binding; protein transporter activ…	5	-0.0175948	0.99775	inf	NA	39.395	41.2964	exp_function	39.395	1	2.2	5.02024e-05	2	1	0.99092	0.942187	0.874121	NA	NA	0.424678	2.47e-09	0.00907983	0.0578133	0.125879	NA	NA	0.575322	2.43e-09	0.00948277	0.0625852	0.145547	NA	NA	1.35318	72
AAAAAEQQQFYLLLGNLLSPDNVVR	O00410	2	26	√	IPO5_HUMAN	Importin-5 (Imp5) (Importin subunit beta-3) (Karyopherin beta-3) (Ran-binding protein 5) (RanBP5)	IPO5 KPNB3 RANBP5	Homo sapiens (Human)	GTPase inhibitor activity; Golgi apparatus; NLS-bearing protein import into nucleus; Ran GTPase binding; cellular response to amino acid stimulus; cytoplasm; intracellular membrane-bounded organelle; negative regulation of catalytic activity; nuclear membrane; nuclear pore; nucleus; poly(A) RNA binding; positive regulation of protein import into nucleus; protein binding; protein transporter activ…	6	-0.0198229	0.946638	inf	NA	34.9669	NA	exp_function	34.9669	1	1.5	3.42289e-05	2	0.998643	0.975186	0.991842	0.816474	0.788781	0.620409	NA	0.00135743	0.0248141	0.00815751	0.183526	0.211219	0.379591	NA	0.00140254	0.026319	0.00869893	0.224215	0.27248	0.606914	NA	90
ADEDLIFR	O00418	2	9	√	EF2K_HUMAN	Eukaryotic elongation factor 2 kinase (eEF-2 kinase) (eEF-2K) (EC 2.7.11.20) (Calcium/calmodulin-dependent eukaryotic elongation factor 2 kinase)	EEF2K	Homo sapiens (Human)	ATP binding; calcium ion binding; calmodulin binding; cytoplasm; cytosol; elongation factor-2 kinase activity; insulin receptor signaling pathway; protein autophosphorylation; protein kinase activity; regulation of protein autophosphorylation; translation factor activity, nucleic acid binding; translational elongation	6	-0.0305624	0.987071	412.272	0.00168128	22.6797	23.7867	exp_function	22.6797	1	3.16667	0.000109338	2	1	1	0.918556	0.813097	NA	0.495771	0.180226	0	0	0.0814442	0.186903	NA	0.504229	0.819774	0	0	0.0916609	0.229791	NA	1.01188	4.55705	74
AGPEGFQYR	O00459	2	10	√	P85B_HUMAN	Phosphatidylinositol 3-kinase regulatory subunit beta (PI3-kinase regulatory subunit beta) (PI3K regulatory subunit beta) (PtdIns-3-kinase regulatory subunit beta) (Phosphatidylinositol 3-kinase 85 kDa regulatory subunit beta) (PI3-kinase subunit p85-beta) (PtdIns-3-kinase regulatory subunit p85-beta)	PIK3R2	Homo sapiens (Human)	Fc-epsilon receptor signaling pathway; Fc-gamma receptor signaling pathway involved in phagocytosis; T cell receptor signaling pathway; blood coagulation; cytosol; epidermal growth factor receptor signaling pathway; fibroblast growth factor receptor signaling pathway; innate immune response; insulin receptor signaling pathway; leukocyte migration; neurotrophin TRK receptor signaling pathway; phos…	5	-0.0322526	0.982918	205.594	0.00337143	21.4912	21.38	exp_function	21.4912	1	2	6.87713e-05	2	1	1	NA	NA	0.746943	0.431024	0.183727	0	0	NA	NA	0.253057	0.568976	0.816273	0	0	0	NA	0.339256	1.31627	4.51855	68
ATTAELFEEPFVADEYIER	O00471	2	20	√	EXOC5_HUMAN	Exocyst complex component 5 (Exocyst complex component Sec10) (hSec10)	EXOC5 SEC10 SEC10L1	Homo sapiens (Human)	cellular protein metabolic process; cytoplasm; cytosol; exocytosis; membrane organization; post-Golgi vesicle-mediated transport; protein transport; vesicle docking	6	-0.0237145	0.972825	inf	NA	29.2288	28.9854	exp_function	29.2288	1	5.16667	0.000182678	2	0.953236	0.983203	0.969805	0.895963	NA	0.556564	0.284261	0.046764	0.0167966	0.0301954	0.104037	NA	0.443436	0.715739	0.0548277	0.0173254	0.0304999	0.109243	NA	0.794313	2.50916	126
AENPSLENHR	O00505	2	11	√	IMA4_HUMAN	Importin subunit alpha-4 (Importin alpha Q2) (Qip2) (Karyopherin subunit alpha-3) (SRP1-gamma)	KPNA3 QIP2	Homo sapiens (Human)	NLS-bearing protein import into nucleus; cytokine-mediated signaling pathway; cytosol; nuclear localization sequence binding; nuclear pore; nucleoplasm; protein binding; protein complex assembly; protein transporter activity; viral entry into host cell; viral penetration into host nucleus	7	-0.0278161	0.993613	inf	NA	24.9189	24.0525	exp_function	24.9189	1	5.28571	0.000253965	2	0.996542	0.980881	0.929053	0.817257	0.734795	0.500566	0.24141	0.00345752	0.0191195	0.0709471	0.182743	0.265205	0.499434	0.75859	0.00345435	0.019438	0.0763788	0.223472	0.361127	0.997347	3.1411	86
GGLEKKKYER	O00541	2	11	no evidence	PESC_HUMAN	Pescadillo homolog	PES1	Homo sapiens (Human)	PeBoW complex; cell proliferation; condensed chromosome; cytoplasm; maturation of 5.8S rRNA from tricistronic rRNA transcript (SSU-rRNA, 5.8S rRNA, LSU-rRNA); maturation of LSU-rRNA from tricistronic rRNA transcript (SSU-rRNA, 5.8S rRNA, LSU-rRNA); nucleolus; nucleolus organization; nucleoplasm; poly(A) RNA binding; preribosome, large subunit precursor; protein binding; protein localization to or…	7	-0.0377365	0.990328	78.2746	0.00885533	18.3681	18.5003	exp_function	18.3681	1	2.71429	0.000115554	2	0.993368	0.980306	0.899475	0.776888	0.647737	0.375005	0.135292	0.00663205	0.0196939	0.100525	0.223112	0.352263	0.624995	0.864708	0.00677149	0.0202622	0.113125	0.287281	0.544645	1.67687	6.38937	69
MVAPVTGNDVGIR	O00560	92	104	no evidence	SDCB1_HUMAN	Syntenin-1 (Melanoma differentiation-associated protein 9) (MDA-9) (Pro-TGF-alpha cytoplasmic domain-interacting protein 18) (TACIP18) (Scaffold protein Pbp1) (Syndecan-binding protein 1)	SDCBP MDA9 SYCL	Homo sapiens (Human)	Ras protein signal transduction; actin cytoskeleton organization; adherens junction; axon guidance; blood microparticle; cytoplasm; cytoskeletal adaptor activity; cytoskeleton; cytosol; endoplasmic reticulum membrane; extracellular space; extracellular vesicular exosome; focal adhesion; frizzled binding; identical protein binding; interleukin-5 receptor binding; interleukin-5 receptor complex; in…	1	NA	NA	NA	NA	NA	NA	NA	NA	0	2	0.000168005	2	NA	NA	NA	NA	NA	0.0644879	NA	NA	NA	NA	NA	NA	0.935512	NA	NA	NA	NA	NA	NA	15.2812	NA	62
SHVAVENALGLDQQFAGLDLNSSDNQSGGSTASKGR	O00571	2	37	√	DDX3X_HUMAN	ATP-dependent RNA helicase DDX3X (EC 3.6.4.13) (DEAD box protein 3, X-chromosomal) (DEAD box, X isoform) (Helicase-like protein 2) (HLP2)	DDX3X DBX DDX3	Homo sapiens (Human)	ATP binding; ATP catabolic process; ATP-dependent DNA helicase activity; ATP-dependent RNA helicase activity; ATPase activity; DNA binding; DNA duplex unwinding; RNA binding; RNA secondary structure unwinding; RNA stem-loop binding; cellular response to arsenic-containing substance; cellular response to osmotic stress; chromosome segregation; cytoplasm; cytoplasmic stress granule; eukaryotic init…	1	NA	NA	NA	NA	NA	NA	NA	NA	0	1	3.78138e-05	2	NA	NA	NA	NA	NA	0.374055	NA	NA	NA	NA	NA	NA	0.625945	NA	NA	NA	NA	NA	NA	1.93761	NA	96
SAVCGGAAR	O00628	2	10	√	PEX7_HUMAN	Peroxisomal targeting signal 2 receptor (PTS2 receptor) (Peroxin-7)	PEX7 PTS2R	Homo sapiens (Human)	cytosol; endochondral ossification; enzyme binding; ether lipid biosynthetic process; fatty acid beta-oxidation; neuron migration; peroxisomal matrix; peroxisome; peroxisome matrix targeting signal-2 binding; peroxisome organization; protein homodimerization activity; protein import into peroxisome matrix	4	-0.0497856	0.98803	33.1578	0.0209045	13.9226	NA	exp_function	13.9226	1	2.25	0.000174377	2	NA	0.947648	0.844588	0.666219	0.537876	NA	NA	NA	0.0523524	0.155412	0.333781	0.462124	NA	NA	NA	0.0580755	0.18457	0.493759	0.856898	NA	NA	73
ADNEKLDNQR	O00629	2	11	√	IMA3_HUMAN	Importin subunit alpha-3 (Importin alpha Q1) (Qip1) (Karyopherin subunit alpha-4)	KPNA4 QIP1	Homo sapiens (Human)	NLS-bearing protein import into nucleus; cytokine-mediated signaling pathway; cytosol; extracellular vesicular exosome; nucleoplasm; protein binding; protein transporter activity	6	-0.0303555	0.992225	470.126	0.00147439	22.8343	21.9752	exp_function	22.8343	1	2.33333	0.000112111	2	NA	0.986508	0.915234	0.814875	0.690891	0.461253	0.227441	NA	0.0134919	0.0847657	0.185125	0.309109	0.538747	0.772559	NA	0.0136511	0.0925932	0.227067	0.446682	1.16949	3.39801	71
MAPLDLDKYVEIAR	O00743	1	14	√	PPP6_HUMAN	Serine/threonine-protein phosphatase 6 catalytic subunit (PP6C) (EC 3.1.3.16) [Cleaved into: Serine/threonine-protein phosphatase 6 catalytic subunit, N-terminally processed]	PPP6C PPP6	Homo sapiens (Human)	G1/S transition of mitotic cell cycle; cytosol; metal ion binding; protein binding; protein dephosphorylation; protein serine/threonine phosphatase activity	4	-0.0343645	0.95447	126.41	0.00548333	20.1705	18.2157	exp_function	20.1705	1	1	8.20746e-05	2	0.980566	NA	NA	NA	0.603758	0.403443	0.282323	0.0194336	NA	NA	NA	0.396242	0.596557	0.717677	0.0224433	0	NA	NA	0.656599	1.47863	2.54388	93
APLDLDKYVEIAR	O00743	2	14	no evidence	PPP6_HUMAN	Serine/threonine-protein phosphatase 6 catalytic subunit (PP6C) (EC 3.1.3.16) [Cleaved into: Serine/threonine-protein phosphatase 6 catalytic subunit, N-terminally processed]	PPP6C PPP6	Homo sapiens (Human)	G1/S transition of mitotic cell cycle; cytosol; metal ion binding; protein binding; protein dephosphorylation; protein serine/threonine phosphatase activity	7	-0.0329439	0.974072	170.612	0.00406272	21.0403	19.5722	exp_function	21.0403	1	9.28571	0.000762121	2	0.994026	0.992974	0.849484	0.859889	0.677662	0.396114	0.211716	0.00597444	0.00702602	0.150516	0.140111	0.322338	0.603886	0.788284	0.00599853	0.00697808	0.179148	0.16309	0.471981	1.51249	3.73148	93
AAQVAPAAASSLGNPPPPPPSELKKAEQQQR	O14497	2	32	√	ARI1A_HUMAN	AT-rich interactive domain-containing protein 1A (ARID domain-containing protein 1A) (B120) (BRG1-associated factor 250) (BAF250) (BRG1-associated factor 250a) (BAF250A) (Osa homolog 1) (hOSA1) (SWI-like protein) (SWI/SNF complex protein p270) (SWI/SNF-related, matrix-associated, actin-dependent regulator of chromatin subfamily F member 1) (hELD)	ARID1A BAF250 BAF250A C1orf4 OSA1 SMARCF1	Homo sapiens (Human)	ATP-dependent chromatin remodeling; DNA binding; SWI/SNF complex; androgen receptor signaling pathway; cardiac chamber development; chromatin remodeling; chromatin-mediated maintenance of transcription; forebrain development; glucocorticoid receptor signaling pathway; intracellular estrogen receptor signaling pathway; ligand-dependent nuclear receptor binding; nBAF complex; negative regulation of…	4	-0.0315867	0.975828	256.194	0.00270556	21.9443	24.5068	exp_function	21.9443	1	3	3.28657e-05	2	NA	NA	0.833015	NA	0.705058	0.50693	0.17876	NA	NA	0.166985	NA	0.294942	0.49307	0.82124	NA	NA	0.195495	NA	0.377945	0.966641	4.60681	112
MKKISLKTLR	O14544	1	10	√	SOCS6_HUMAN	Suppressor of cytokine signaling 6 (SOCS-6) (Cytokine-inducible SH2 protein 4) (CIS-4) (Suppressor of cytokine signaling 4) (SOCS-4)	SOCS6 CIS4 SOCS4	Homo sapiens (Human)	JAK-STAT cascade; cytoplasm; defense response; immunological synapse; negative regulation of T cell activation; negative regulation of signal transduction; proteasomal protein catabolic process; protein binding; protein ubiquitination; regulation of growth	1	NA	NA	NA	NA	NA	NA	NA	NA	0	1	4.67902e-05	2	NA	NA	NA	0.499083	NA	NA	NA	NA	NA	NA	0.500917	NA	NA	NA	NA	NA	NA	1.00604	NA	NA	NA	48
AEFLDDQETR	O14545	2	11	√	TRAD1_HUMAN	TRAF-type zinc finger domain-containing protein 1 (Protein FLN29)	TRAFD1 FLN29	Homo sapiens (Human)	metal ion binding; negative regulation of innate immune response; protein binding; response to cytokine	7	-0.0583025	0.996291	23.5593	0.0294214	11.8888	11.5915	exp_function	11.8888	1	2.71429	0.000116746	2	0.986892	0.955923	0.814333	0.62943	0.485277	0.230029	0.0690589	0.0131075	0.0440772	0.185667	0.37057	0.514723	0.769971	0.930941	0.0130589	0.0443992	0.227602	0.590124	1.06211	3.36598	13.3191	72
PPLTLEGIQDR	O14561	72	82	no evidence	ACPM_HUMAN	Acyl carrier protein, mitochondrial (ACP) (CI-SDAP) (NADH-ubiquinone oxidoreductase 9.6 kDa subunit)	NDUFAB1	Homo sapiens (Human)	ACP phosphopantetheine attachment site binding involved in fatty acid biosynthetic process; NADH dehydrogenase (ubiquinone) activity; calcium ion binding; cellular metabolic process; fatty acid binding; fatty acid biosynthetic process; mitochondrial electron transport, NADH to ubiquinone; mitochondrial inner membrane; mitochondrial matrix; mitochondrial membrane; mitochondrial respiratory chain c…	5	-0.304248	0.963546	2.51718	0.275367	2.27823	2.63498	exp_function	2.27823	1	1.2	0.00019256	2	NA	0.645105	0.325484	0	0.0766279	0	NA	NA	0.354895	0.674516	1	0.923372	1	NA	NA	0.512821	2.079	0	12.0627	0	NA	83
ALSAETESHIYR	O14569	2	13	no evidence	C56D2_HUMAN	Cytochrome b561 domain-containing protein 2 (Putative tumor suppressor protein 101F6)	CYB561D2 101F6 LUCA12.2	Homo sapiens (Human)	integral component of membrane; metal ion binding; oxidation-reduction process	1	NA	NA	NA	NA	NA	NA	NA	NA	0	1	0.00011276	2	0.972007	NA	NA	NA	NA	NA	NA	0.0279928	NA	NA	NA	NA	NA	NA	0.0286408	NA	0	NA	NA	NA	NA	85
SDKSDLKAELER	O14576	2	13	√	DC1I1_HUMAN	Cytoplasmic dynein 1 intermediate chain 1 (Cytoplasmic dynein intermediate chain 1) (Dynein intermediate chain 1, cytosolic) (DH IC-1)	DYNC1I1 DNCI1 DNCIC1	Homo sapiens (Human)	antigen processing and presentation of exogenous peptide antigen via MHC class II; condensed chromosome kinetochore; cytoplasmic dynein complex; cytosol; kinetochore; metabolic process; microtubule; microtubule binding; microtubule motor activity; motor activity; perinuclear region of cytoplasm; protein binding; spectrin binding; spindle pole; vesicle; vesicle transport along microtubule	6	-0.0285442	0.993717	inf	NA	24.2833	23.1736	exp_function	24.2833	1	2.33333	9.05577e-05	2	0.999839	0.987342	0.89726	0.832701	NA	0.481881	0.25131	0.00016117	0.0126578	0.10274	0.167299	NA	0.518119	0.74869	0.000161855	0.01333	0.114548	0.200069	NA	1.07541	2.97974	94
MLKFKYGAR	O14578	1	9	√	CTRO_HUMAN	Citron Rho-interacting kinase (CRIK) (EC 2.7.11.1) (Serine/threonine-protein kinase 21)	CIT CRIK KIAA0949 STK21	Homo sapiens (Human)	ATP binding; G2/M transition of mitotic cell cycle; Golgi cisterna; Golgi organization; PDZ domain binding; actin cytoskeleton; cytokinesis; dendrite development; generation of neurons; intracellular signal transduction; metal ion binding; metaphase/anaphase transition of mitotic cell cycle; mitotic nuclear division; mitotic sister chromatid segregation; negative regulation of dendrite morphogene…	4	-0.0489133	0.978086	34.6017	0.0200322	14.1709	NA	exp_function	14.1709	1	1	1.23497e-05	2	NA	0.930894	0.817149	0.645874	0.582775	NA	NA	NA	0.0691056	0.182851	0.354126	0.417225	NA	NA	NA	0.0765897	0.224215	0.549698	0.716332	NA	NA	60
PKNKGKGGKNR	O14602	2	12	no evidence	IF1AY_HUMAN	Eukaryotic translation initiation factor 1A, Y-chromosomal (eIF-1A Y isoform) (Eukaryotic translation initiation factor 4C) (eIF-4C)	EIF1AY	Homo sapiens (Human)	protein binding; translation initiation factor activity	7	-0.0342162	0.995468	129.922	0.00533511	20.2578	20.2499	exp_function	20.2578	1	12.8571	0.00223507	2	0.987754	0.97856	0.901536	0.780194	0.665852	0.424611	0.180111	0.0122463	0.0214396	0.0984636	0.219806	0.334148	0.575389	0.819889	0.0122276	0.0217468	0.110841	0.282017	0.502341	1.35533	4.54856	96
ALKMVKGSIDR	O14617	2	12	√	AP3D1_HUMAN	AP-3 complex subunit delta-1 (AP-3 complex subunit delta) (Adaptor-related protein complex 3 subunit delta-1) (Delta-adaptin)	AP3D1 PRO0039	Homo sapiens (Human)	Golgi apparatus; Golgi membrane; anterograde axon cargo transport; anterograde synaptic vesicle transport; antigen processing and presentation, exogenous lipid antigen via MHC class Ib; endosome membrane; endosome to melanosome transport; eye pigment biosynthetic process; intracellular protein transport; lysosomal membrane; melanosome organization; membrane coat; positive regulation of NK T cell …	7	-0.0305302	0.991235	420.335	0.00164903	22.7037	22.0407	exp_function	22.7037	1	8	0.000173688	2	0.999982	0.998494	0.917773	0.801223	0.71138	0.458753	0.213253	1.77e-05	0.00150592	0.0822271	0.198777	0.28862	0.541247	0.786747	1.81e-05	0.00149705	0.0910025	0.247462	0.406841	1.18079	3.70439	87
MDPLFQQTHKQVHEIQSCMGR	O14653	1	21	N.D.	GOSR2_HUMAN	Golgi SNAP receptor complex member 2 (27 kDa Golgi SNARE protein) (Membrin)	GOSR2 GS27	Homo sapiens (Human)	ER to Golgi vesicle-mediated transport; Golgi membrane; Golgi stack; activation of signaling protein activity involved in unfolded protein response; cellular protein metabolic process; endoplasmic reticulum unfolded protein response; integral component of membrane; membrane fusion; protein transport; transporter activity	1	NA	NA	NA	NA	NA	NA	NA	NA	0	1	0.000118079	2	1	NA	NA	NA	NA	NA	NA	0	NA	NA	NA	NA	NA	NA	0	NA	NA	NA	NA	NA	NA	47
ADSVKTFLQDLAR	O14681	2	14	√	EI24_HUMAN	Etoposide-induced protein 2.4 homolog (p53-induced gene 8 protein)	EI24 PIG8	Homo sapiens (Human)	apoptotic process; autophagy; endoplasmic reticulum membrane; integral component of membrane; intrinsic apoptotic signaling pathway in response to DNA damage; negative regulation of cell growth; neuromuscular process controlling balance; nuclear membrane; positive regulation of intrinsic apoptotic signaling pathway; response to drug	7	-0.0249328	0.98529	inf	NA	27.8006	30.6482	exp_function	27.8006	1	2.28571	0.000168287	2	0.997407	0.974856	0.934701	0.8398	0.684023	0.579757	0.291832	0.00259298	0.0251439	0.065299	0.1602	0.315977	0.420243	0.708168	0.002522	0.0259675	0.0694311	0.191571	0.461898	0.730391	2.43659	100
AASSLEQKLSR	O14733	2	12	√	MP2K7_HUMAN	Dual specificity mitogen-activated protein kinase kinase 7 (MAP kinase kinase 7) (MAPKK 7) (EC 2.7.12.2) (JNK-activating kinase 2) (MAPK/ERK kinase 7) (MEK 7) (Stress-activated protein kinase kinase 4) (SAPK kinase 4) (SAPKK-4) (SAPKK4) (c-Jun N-terminal kinase kinase 2) (JNK kinase 2) (JNKK 2)	MAP2K7 JNKK2 MEK7 MKK7 PRKMK7 SKK4	Homo sapiens (Human)	ATP binding; Fc-epsilon receptor signaling pathway; JNK cascade; JUN kinase kinase activity; MAP kinase kinase activity; MyD88-dependent toll-like receptor signaling pathway; MyD88-independent toll-like receptor signaling pathway; TRIF-dependent toll-like receptor signaling pathway; activation of JUN kinase activity; apoptotic process; cellular response to sorbitol; cytoplasm; cytosol; innate imm…	6	-0.0690832	0.997819	17.2416	0.0402021	10.0335	10.6256	exp_function	10.0335	1	3.33333	0.000199147	2	0.980115	0.936754	0.764171	0.561052	NA	0.189007	0.0372284	0.0198845	0.0632462	0.235829	0.438948	NA	0.810993	0.962772	0.0200839	0.067645	0.307734	0.782332	NA	4.29498	25.5102	84
ADEELEALR	O14737	2	10	√	PDCD5_HUMAN	Programmed cell death protein 5 (TF-1 cell apoptosis-related protein 19) (Protein TFAR19)	PDCD5 TFAR19	Homo sapiens (Human)	DNA binding; apoptotic process; cytoplasm; extracellular vesicular exosome; nucleus; positive regulation of apoptotic process	7	-0.0367472	0.998041	88.1187	0.00786607	18.8626	19.4864	exp_function	18.8626	1	4.71429	0.000944092	2	0.991416	0.947475	0.886405	0.75567	0.648355	0.410555	0.1529	0.00858366	0.052525	0.113595	0.24433	0.351645	0.589445	0.8471	0.00868432	0.0544289	0.128831	0.323888	0.543148	1.43511	5.53955	89
AAMAVGGAGGSR	O14744	2	13	√	ANM5_HUMAN	Protein arginine N-methyltransferase 5 (EC 2.1.1.-) (72 kDa ICln-binding protein) (Histone-arginine N-methyltransferase PRMT5) (EC 2.1.1.125) (Jak-binding protein 1) (Shk1 kinase-binding protein 1 homolog) (SKB1 homolog) (SKB1Hs) [Cleaved into: Protein arginine N-methyltransferase 5, N-terminally processed]	PRMT5 HRMT1L5 IBP72 JBP1 SKB1	Homo sapiens (Human)	RNA metabolic process; cell proliferation; chromatin binding; cytoplasm; cytosol; endothelial cell activation; gene expression; histone H4-R3 methylation; histone-arginine N-methyltransferase activity; methylosome; methyltransferase activity; ncRNA metabolic process; negative regulation of transcription from RNA polymerase II promoter; nucleus; peptidyl-arginine N-methylation; peptidyl-arginine m…	7	-0.0208606	0.990279	inf	NA	33.2276	33.2369	exp_function	33.2276	1	15.1429	0.000595082	2	0.99992	0.989142	0.943558	0.881086	0.799838	0.598978	0.341805	8.02e-05	0.0108576	0.0564422	0.118914	0.200162	0.401022	0.658195	7.61e-05	0.0111364	0.0600677	0.137895	0.250433	0.669626	1.92857	114
SADAAAGAPLPR	O14745	2	13	√	NHRF1_HUMAN	Na(+)/H(+) exchange regulatory cofactor NHE-RF1 (NHERF-1) (Ezrin-radixin-moesin-binding phosphoprotein 50) (EBP50) (Regulatory cofactor of Na(+)/H(+) exchanger) (Sodium-hydrogen exchanger regulatory factor 1) (Solute carrier family 9 isoform A3 regulatory factor 1)	SLC9A3R1 NHERF NHERF1	Homo sapiens (Human)	PDZ domain binding; Wnt signaling pathway; actin cytoskeleton; actin cytoskeleton organization; adenylate cyclase-activating dopamine receptor signaling pathway; apical plasma membrane; beta-2 adrenergic receptor binding; beta-catenin binding; bile acid secretion; brush border membrane; cell periphery; cellular phosphate ion homeostasis; cellular protein localization; centrosome; chloride channel…	7	-0.0403749	0.996509	60.3063	0.0114938	17.1678	17.8653	exp_function	17.1678	1	7.85714	0.000549402	2	0.997167	0.969197	0.875415	0.729054	0.615814	0.378867	0.121709	0.00283307	0.0308034	0.124585	0.270946	0.384186	0.621133	0.878291	0.002821	0.0316209	0.143253	0.372002	0.62445	1.63902	6.93145	95
SYIPGQPVTAVVQR	O14907	2	15	√	TX1B3_HUMAN	Tax1-binding protein 3 (Glutaminase-interacting protein 3) (Tax interaction protein 1) (TIP-1) (Tax-interacting protein 1)	TAX1BP3 TIP1	Homo sapiens (Human)	Rho protein signal transduction; Wnt signaling pathway; activation of Cdc42 GTPase activity; cytoplasm; extracellular vesicular exosome; negative regulation of Wnt signaling pathway; negative regulation of cell proliferation; negative regulation of protein localization to cell surface; nucleus; plasma membrane; protein C-terminus binding; protein binding	6	-0.0461086	0.995372	40.235	0.0172274	15.0329	15.9633	exp_function	15.0329	1	5.83333	0.00117762	2	0.972244	0.964404	0.868494	0.692944	NA	0.305278	0.114989	0.027756	0.0355958	0.131506	0.307056	NA	0.694722	0.885011	0.0290836	0.0379096	0.15133	0.444079	NA	2.28045	7.69823	81
SSKKAKTKTTKKR	O14950	2	14	√	ML12B_HUMAN	Myosin regulatory light chain 12B (MLC-2A) (MLC-2) (Myosin regulatory light chain 2-B, smooth muscle isoform) (Myosin regulatory light chain 20 kDa) (MLC20) (Myosin regulatory light chain MRLC2) (SHUJUN-1)	MYL12B MRLC2 MYLC2B	Homo sapiens (Human)	Z disc; apical part of cell; axon guidance; calcium ion binding; cytosol; extracellular vesicular exosome; muscle contraction; myosin II complex; protein binding; regulation of cell shape; stress fiber	7	-0.0241902	0.969922	inf	NA	28.6541	27.5422	exp_function	28.6541	1	2.85714	0.000415826	2	0.999919	0.998967	0.974367	0.882513	0.789894	0.541801	0.258579	8.06e-05	0.00103254	0.0256334	0.117487	0.210106	0.458199	0.741421	7.96e-05	0.000967032	0.0256553	0.141035	0.267145	0.84956	2.88342	80
GTALDIKIKR	O14972	2	11	√	DSCR3_HUMAN	Down syndrome critical region protein 3 (Down syndrome critical region protein A)	DSCR3 DCRA DSCRA	Homo sapiens (Human)	nucleus	2	-0.0355976	-34.3643	103.201	0.00671651	19.4717	NA	NA	NA	0	2	0.000168571	2	NA	NA	NA	0.684211	0.704598	NA	NA	NA	NA	NA	0.315789	0.295402	NA	NA	NA	NA	NA	0.462963	0.419463	NA	NA	59
ADAKQKR	O14974	4	10	√	MYPT1_HUMAN	Protein phosphatase 1 regulatory subunit 12A (Myosin phosphatase-targeting subunit 1) (Myosin phosphatase target subunit 1) (Protein phosphatase myosin-binding subunit)	PPP1R12A MBS MYPT1	Homo sapiens (Human)	14-3-3 protein binding; G2/M transition of mitotic cell cycle; PTW/PP1 phosphatase complex; actin cytoskeleton; centrosome; centrosome organization; contractile fiber; cytoplasm; enzyme inhibitor activity; kinetochore; mitotic cell cycle; mitotic nuclear division; negative regulation of catalytic activity; nucleoplasm; phosphatase regulator activity; positive regulation of transcription from RNA …	6	-0.0394602	0.992386	65.5209	0.010579	17.5657	17.9067	exp_function	17.5657	1	2	4.86073e-05	2	0.99206	0.974413	0.882506	0.726867	0.622053	0.374091	NA	0.00794022	0.0255872	0.117494	0.273133	0.377947	0.625909	NA	0.00793969	0.0265863	0.134785	0.375977	0.607751	1.67316	NA	58
MKMADAKQKR	O14974	1	10	√	MYPT1_HUMAN	Protein phosphatase 1 regulatory subunit 12A (Myosin phosphatase-targeting subunit 1) (Myosin phosphatase target subunit 1) (Protein phosphatase myosin-binding subunit)	PPP1R12A MBS MYPT1	Homo sapiens (Human)	14-3-3 protein binding; G2/M transition of mitotic cell cycle; PTW/PP1 phosphatase complex; actin cytoskeleton; centrosome; centrosome organization; contractile fiber; cytoplasm; enzyme inhibitor activity; kinetochore; mitotic cell cycle; mitotic nuclear division; negative regulation of catalytic activity; nucleoplasm; phosphatase regulator activity; positive regulation of transcription from RNA …	7	-0.0550463	0.99577	26.4912	0.0261651	12.5921	11.9777	exp_function	12.5921	1	4.14286	0.000100686	2	0.998292	0.96523	0.813774	0.651943	0.499147	0.262456	0.0664268	0.00170758	0.0347702	0.186226	0.348057	0.500853	0.737544	0.933573	0.00174609	0.0364953	0.229885	0.532864	1.00234	2.77208	13.9159	73
PAIMTMLADHAAR	O14980	2	14	no evidence	XPO1_HUMAN	Exportin-1 (Exp1) (Chromosome region maintenance 1 protein homolog)	XPO1 CRM1	Homo sapiens (Human)	Cajal body; RNA binding; RNA metabolic process; annulate lamellae; cytoplasm; cytosol; gene expression; intracellular membrane-bounded organelle; intracellular transport of virus; kinetochore; mRNA metabolic process; mRNA transport; mitotic cell cycle; negative regulation of transcription from RNA polymerase II promoter; negative regulation of transforming growth factor beta receptor signaling pa…	7	-0.0247671	0.963138	inf	NA	27.9866	25.0087	exp_function	27.9866	1	18	0.000420718	2	0.999912	0.999814	0.975689	0.882373	0.80477	0.510753	0.254888	8.81e-05	0.000185575	0.0243111	0.117627	0.19523	0.489247	0.745112	8.67e-05	0.000189979	0.0258123	0.126637	0.242845	0.983603	2.92398	87
TMLADHAAR	O14980	6	14	√	XPO1_HUMAN	Exportin-1 (Exp1) (Chromosome region maintenance 1 protein homolog)	XPO1 CRM1	Homo sapiens (Human)	Cajal body; RNA binding; RNA metabolic process; annulate lamellae; cytoplasm; cytosol; gene expression; intracellular membrane-bounded organelle; intracellular transport of virus; kinetochore; mRNA metabolic process; mRNA transport; mitotic cell cycle; negative regulation of transcription from RNA polymerase II promoter; negative regulation of transforming growth factor beta receptor signaling pa…	7	-0.0224436	0.978379	inf	NA	30.8839	30.3219	exp_function	30.8839	1	6.14286	0.000143578	2	0.984433	0.999026	0.959939	0.865673	0.815184	0.573171	0.29539	0.0155674	0.000974222	0.0400607	0.134327	0.184816	0.426829	0.70461	0.0173636	0.000982359	0.043303	0.155158	0.230141	0.744807	2.40801	75
MLADHAAR	O14980	7	14	√	XPO1_HUMAN	Exportin-1 (Exp1) (Chromosome region maintenance 1 protein homolog)	XPO1 CRM1	Homo sapiens (Human)	Cajal body; RNA binding; RNA metabolic process; annulate lamellae; cytoplasm; cytosol; gene expression; intracellular membrane-bounded organelle; intracellular transport of virus; kinetochore; mRNA metabolic process; mRNA transport; mitotic cell cycle; negative regulation of transcription from RNA polymerase II promoter; negative regulation of transforming growth factor beta receptor signaling pa…	7	-0.0231948	0.973714	inf	NA	29.8837	28.6581	exp_function	29.8837	1	2.71429	6.34417e-05	2	0.998373	0.991382	0.9473	0.902094	0.798137	0.552599	0.281593	0.00162691	0.00861789	0.0527005	0.0979058	0.201863	0.447401	0.718407	0.00167877	0.00886521	0.0547877	0.1098	0.257934	0.812031	2.54829	66
ADKTPGGSQKASSKTR	O15042	2	17	√	SR140_HUMAN	U2 snRNP-associated SURP motif-containing protein (140 kDa Ser/Arg-rich domain protein) (U2-associated protein SR140)	U2SURP KIAA0332 SR140	Homo sapiens (Human)	RNA processing; nucleotide binding; nucleus; poly(A) RNA binding; protein binding	7	-0.029646	0.982443	906.174	0.000764917	23.3808	22.3687	exp_function	23.3808	1	5.28571	0.000128587	2	1	0.994892	0.933915	0.839874	0.729616	0.463876	0.200192	3.57e-09	0.00510822	0.0660846	0.160126	0.270384	0.536124	0.799808	3.57e-09	0.00512347	0.0695281	0.190673	0.370202	1.15628	4.00593	110
MDASGPSDSDMPSR	O15042	31	44	√	SR140_HUMAN	U2 snRNP-associated SURP motif-containing protein (140 kDa Ser/Arg-rich domain protein) (U2-associated protein SR140)	U2SURP KIAA0332 SR140	Homo sapiens (Human)	RNA processing; nucleotide binding; nucleus; poly(A) RNA binding; protein binding	2	-0.0200951	0.783766	inf	NA	34.4933	NA	NA	NA	0	1.5	3.64909e-05	2	NA	0.995665	0.912766	NA	NA	NA	NA	NA	0.004335	0.087234	NA	NA	NA	NA	NA	0.00473595	0.0913879	NA	NA	NA	NA	89
ALSKGLR	O15056	2	8	√	SYNJ2_HUMAN	Synaptojanin-2 (EC 3.1.3.36) (Synaptic inositol 1,4,5-trisphosphate 5-phosphatase 2)	SYNJ2 KIAA0348	Homo sapiens (Human)	RNA binding; cytosol; membrane; nucleotide binding; phosphatidylinositol biosynthetic process; phosphatidylinositol dephosphorylation; phosphatidylinositol-4,5-bisphosphate 5-phosphatase activity; phospholipid metabolic process; protein binding; small molecule metabolic process	7	-0.03707	0.983018	84.6452	0.00818886	18.6983	18.9087	exp_function	18.6983	1	2	3.34662e-05	2	0.987262	0.965379	0.912508	0.808636	0.654307	0.386285	0.11277	0.0127384	0.0346211	0.0874916	0.191364	0.345693	0.613715	0.88723	0.0134512	0.0370475	0.0829634	0.235025	0.532586	1.58373	7.86782	64
SKLKSSESVR	O15066	2	11	√	KIF3B_HUMAN	Kinesin-like protein KIF3B (HH0048) (Microtubule plus end-directed kinesin motor 3B) [Cleaved into: Kinesin-like protein KIF3B, N-terminally processed]	KIF3B KIAA0359	Homo sapiens (Human)	ATP binding; Rho GTPase binding; anterograde axon cargo transport; antigen processing and presentation of exogenous peptide antigen via MHC class II; blood coagulation; centrosome; cytosol; determination of left/right symmetry; extracellular vesicular exosome; kinesin II complex; membrane organization; metabolic process; microtubule; microtubule cytoskeleton; microtubule motor activity; microtubu…	3	-0.0297875	0.98339	764.748	0.000906374	23.2697	24.4924	exp_function	23.2697	1	1	3.3511e-05	2	NA	NA	NA	NA	0.725468	0.506221	0.203002	NA	NA	NA	NA	0.274532	0.493779	0.796998	NA	NA	NA	NA	0.383988	0.97561	3.89105	54
MNYMPGTASLIEDIDKKHLVLLR	O15116	1	23	N.D.	LSM1_HUMAN	U6 snRNA-associated Sm-like protein LSm1 (Cancer-associated Sm-like) (Small nuclear ribonuclear CaSm)	LSM1 CASM	Homo sapiens (Human)	RNA metabolic process; RNA splicing; RNA splicing, via transesterification reactions; cytoplasm; cytosol; exonucleolytic nuclear-transcribed mRNA catabolic process involved in deadenylation-dependent decay; gene expression; histone mRNA catabolic process; mRNA metabolic process; mRNA processing; nuclear-transcribed mRNA catabolic process, deadenylation-dependent decay; nucleus; poly(A) RNA bindin…	1	NA	NA	NA	NA	NA	NA	NA	NA	0	1	0.000188216	2	1	NA	NA	NA	NA	NA	NA	1.54e-15	NA	NA	NA	NA	NA	NA	1.54e-15	NA	NA	NA	NA	NA	NA	49
AKYNTGGNPTEDVSVNSR	O15117	2	19	√	FYB_HUMAN	FYN-binding protein (Adhesion and degranulation promoting adaptor protein) (ADAP) (FYB-120/130) (p120/p130) (FYN-T-binding protein) (SLAP-130) (SLP-76-associated phosphoprotein)	FYB SLAP130	Homo sapiens (Human)	NLS-bearing protein import into nucleus; T cell receptor signaling pathway; actin cytoskeleton; cytosol; immune response; intracellular signal transduction; nucleus; protein binding; protein phosphorylation; receptor binding; signal transduction	7	-0.0352146	0.970621	109.442	0.00633349	19.6835	18.991	exp_function	19.6835	1	4.42857	0.000141583	2	0.998154	0.99233	0.942681	0.829633	0.684412	0.367869	0.142203	0.00184612	0.00767005	0.0573192	0.170367	0.315588	0.632131	0.857797	0.0018607	0.00796755	0.0599592	0.205624	0.456177	1.71928	6.02265	139
SDFDSNPFADPDLNNPFKDPSVTQVTR	O15126	2	28	√	SCAM1_HUMAN	Secretory carrier-associated membrane protein 1 (Secretory carrier membrane protein 1)	SCAMP1 SCAMP	Homo sapiens (Human)	integral component of membrane; post-Golgi vesicle-mediated transport; protein binding; protein transport; recycling endosome membrane; trans-Golgi network	6	-0.028796	0.992443	inf	NA	24.071	25.5078	exp_function	24.071	1	1.66667	0.000123436	2	1	0.931115	0.868317	0.825681	NA	0.518333	0.226529	0	0.0688846	0.131683	0.174319	NA	0.481667	0.773471	0	0.0770354	0.151745	0.214133	NA	0.90919	3.41169	120
MILLEVNNR	O15144	1	9	no evidence	ARPC2_HUMAN	Actin-related protein 2/3 complex subunit 2 (Arp2/3 complex 34 kDa subunit) (p34-ARC)	ARPC2 ARC34 PRO2446	Homo sapiens (Human)	Arp2/3 protein complex; Fc-gamma receptor signaling pathway involved in phagocytosis; Golgi apparatus; actin cytoskeleton; cell leading edge; cellular component movement; cytoplasm; cytosol; endosome; extracellular vesicular exosome; focal adhesion; innate immune response; neuron projection; plasma membrane; positive regulation of actin filament polymerization; positive regulation of lamellipodiu…	7	-0.0220052	0.992526	inf	NA	31.4992	31.9531	exp_function	31.4992	1	14.4286	0.00120396	2	1	0.999999	0.946269	0.856949	0.774448	0.582926	0.332681	8.61e-08	5.34e-07	0.0537309	0.143051	0.225552	0.417074	0.667319	8.47e-08	5.36e-07	0.0532053	0.166617	0.291674	0.716153	2.00622	95
ILLEVNNR	O15144	2	9	no evidence	ARPC2_HUMAN	Actin-related protein 2/3 complex subunit 2 (Arp2/3 complex 34 kDa subunit) (p34-ARC)	ARPC2 ARC34 PRO2446	Homo sapiens (Human)	Arp2/3 protein complex; Fc-gamma receptor signaling pathway involved in phagocytosis; Golgi apparatus; actin cytoskeleton; cell leading edge; cellular component movement; cytoplasm; cytosol; endosome; extracellular vesicular exosome; focal adhesion; innate immune response; neuron projection; plasma membrane; positive regulation of actin filament polymerization; positive regulation of lamellipodiu…	7	-0.025616	0.992561	inf	NA	27.0592	28.0602	exp_function	27.0592	1	1.71429	0.000143044	2	0.999917	1	0.922879	0.783142	0.735202	0.541308	0.297133	8.29e-05	2.91e-14	0.0771215	0.216858	0.264798	0.458692	0.702867	8.84e-05	2.7e-14	0.0856224	0.19253	0.360101	0.84863	2.37846	64
PAYHSSLMDPDTKLIGNMALLPIR	O15145	2	25	no evidence	ARPC3_HUMAN	Actin-related protein 2/3 complex subunit 3 (Arp2/3 complex 21 kDa subunit) (p21-ARC)	ARPC3 ARC21	Homo sapiens (Human)	Arp2/3 complex-mediated actin nucleation; Arp2/3 protein complex; Fc-gamma receptor signaling pathway involved in phagocytosis; actin cytoskeleton; cellular component movement; cytosol; extracellular vesicular exosome; innate immune response; lamellipodium; protein binding; structural constituent of cytoskeleton	7	-0.0291043	0.989122	3106.21	0.000223149	23.816	24.9215	exp_function	23.816	1	3.71429	0.000522353	2	0.956541	0.980152	0.936801	0.769923	0.717223	0.511129	0.221277	0.0434593	0.0198477	0.0631991	0.230077	0.282777	0.488871	0.778723	0.0461066	0.0196613	0.0666991	0.298507	0.368925	0.957148	3.55707	81
AASQAVEEMR	O15160	2	11	√	RPAC1_HUMAN	DNA-directed RNA polymerases I and III subunit RPAC1 (DNA-directed RNA polymerase I subunit C) (RNA polymerases I and III subunit AC1) (AC40) (DNA-directed RNA polymerases I and III 40 kDa polypeptide) (RPA40) (RPA39) (RPC40)	POLR1C POLR1E	Homo sapiens (Human)	DNA binding; DNA-directed RNA polymerase I complex; DNA-directed RNA polymerase III complex; DNA-directed RNA polymerase activity; cytosol; gene expression; innate immune response; nucleoplasm; positive regulation of type I interferon production; termination of RNA polymerase I transcription; termination of RNA polymerase III transcription; transcription elongation from RNA polymerase I promoter;…	7	-0.0293533	0.992138	1467.86	0.000472216	23.6139	22.843	exp_function	23.6139	1	11.7143	0.000847516	2	0.999998	0.99355	0.928532	0.810738	0.705272	0.478096	0.231483	1.99e-06	0.00644991	0.0714685	0.189262	0.294728	0.521904	0.768517	1.94e-06	0.00654771	0.0793651	0.236251	0.418323	1.09161	3.32105	85
MEVAVEKAVAAAAAASAAASGGPSAAPSGENEAESR	O15164	1	36	√	TIF1A_HUMAN	Transcription intermediary factor 1-alpha (TIF1-alpha) (EC 6.3.2.-) (E3 ubiquitin-protein ligase TRIM24) (RING finger protein 82) (Tripartite motif-containing protein 24)	TRIM24 RNF82 TIF1 TIF1A	Homo sapiens (Human)	calcium ion homeostasis; cellular response to estrogen stimulus; chromatin binding; cytosol; estrogen response element binding; ligase activity; lysine-acetylated histone binding; negative regulation of cell proliferation; negative regulation of transcription, DNA-templated; nuclear euchromatin; nucleus; p53 binding; perichromatin fibrils; positive regulation of transcription, DNA-templated; prot…	4	-0.0473741	0.951783	37.4817	0.018493	14.6314	17.3039	exp_function	14.6314	1	1.75	4.17212e-05	2	NA	NA	0.746861	NA	0.637885	0.325919	0.0504615	NA	NA	0.253139	NA	0.362115	0.674081	0.949539	NA	NA	0.338983	NA	0.567537	2.07039	18.8822	119
AELIQKKLQGEVEKYQQLQKDLSKSMSGR	O15212	2	30	√	PFD6_HUMAN	Prefoldin subunit 6 (Protein Ke2)	PFDN6 HKE2 PFD6	Homo sapiens (Human)	'de novo' posttranslational protein folding; cellular protein metabolic process; chaperone binding; chaperone-mediated protein complex assembly; prefoldin complex; protein folding; unfolded protein binding	2	-0.0236578	0.960967	inf	NA	29.2989	NA	NA	NA	0	1	0.000194052	2	NA	0.987656	NA	0.822645	NA	NA	NA	NA	0.0123443	NA	0.177355	NA	NA	NA	NA	0.0125916	NA	0.206977	NA	NA	NA	104
METAPKPGKDVPPKKDKLQTKR	O15213	1	22	√	WDR46_HUMAN	WD repeat-containing protein 46 (WD repeat-containing protein BING4)	WDR46 BING4 C6orf11 FP221	Homo sapiens (Human)	poly(A) RNA binding	4	-0.0959986	0.995643	10.3274	0.0671174	7.22039	7.60003	exp_function	7.22039	1	1.5	6.15559e-05	2	1	NA	NA	0.471833	NA	0.0787588	0.00781584	0	NA	NA	0.528167	NA	0.921241	0.992184	0	NA	NA	1.13131	NA	11.1907	129.534	70
ATLNQMHR	O15235	31	38	no evidence	RT12_HUMAN	28S ribosomal protein S12, mitochondrial (MRP-S12) (S12mt) (MT-RPS12)	MRPS12 RPMS12 RPSM12	Homo sapiens (Human)	mitochondrial ribosome; poly(A) RNA binding; protein binding; small ribosomal subunit; structural constituent of ribosome; translation	2	-0.0231509	0.925457	inf	NA	29.9403	NA	NA	NA	0	1	0.000181397	2	NA	0.978875	0.906387	NA	NA	NA	NA	NA	0.021125	0.093613	NA	NA	NA	NA	NA	0.0213393	0.104067	NA	NA	NA	NA	56
ASTVEGGDTALLPEFPR	O15254	2	18	√	ACOX3_HUMAN	Peroxisomal acyl-coenzyme A oxidase 3 (EC 1.3.3.6) (Branched-chain acyl-CoA oxidase) (BRCACox) (Pristanoyl-CoA oxidase)	ACOX3 BRCOX PRCOX	Homo sapiens (Human)	acyl-CoA dehydrogenase activity; cellular lipid metabolic process; fatty acid beta-oxidation using acyl-CoA oxidase; flavin adenine dinucleotide binding; mitochondrion; peroxisomal matrix; peroxisome; pristanoyl-CoA oxidase activity; receptor binding; small molecule metabolic process	1	NA	NA	NA	NA	NA	NA	NA	NA	0	1	3.57611e-05	2	1	NA	NA	NA	NA	NA	NA	0	NA	NA	NA	NA	NA	NA	0	NA	15.3894	NA	NA	NA	NA	59
SEGDSVGESVHGKPSVVYR	O15258	2	20	√	RER1_HUMAN	Protein RER1	RER1	Homo sapiens (Human)	Golgi apparatus; integral component of Golgi membrane; retrograde vesicle-mediated transport, Golgi to ER	6	-0.0256085	0.977035	inf	NA	27.0671	27.6353	exp_function	27.0671	1	3.83333	0.000489586	2	0.994469	0.998556	0.972277	NA	0.777454	0.546607	0.238906	0.00553078	0.00144424	0.027723	NA	0.222546	0.453393	0.761094	0.0057616	0.00146381	0.0300493	NA	0.270654	0.836286	3.27236	119
GQNDLMGTAEDFADQFLR	O15260	2	19	√	SURF4_HUMAN	Surfeit locus protein 4	SURF4 SURF-4	Homo sapiens (Human)	Golgi membrane; Golgi organization; endoplasmic reticulum membrane; endoplasmic reticulum-Golgi intermediate compartment; endoplasmic reticulum-Golgi intermediate compartment membrane; integral component of membrane; positive regulation of organelle organization; protein binding	7	-0.0212038	0.962538	inf	NA	32.6898	31.5352	exp_function	32.6898	1	4.71429	0.000438704	2	0.99988	0.99995	0.987938	0.904255	0.825737	0.590548	0.302149	0.000119956	5.04e-05	0.012062	0.0957445	0.174263	0.409452	0.697851	0.000114963	5.12e-05	0.0122865	0.0982452	0.227551	0.683046	2.48225	148
ASSVGNVADSTEPTKR	O15294	2	17	√	OGT1_HUMAN	UDP-N-acetylglucosamine--peptide N-acetylglucosaminyltransferase 110 kDa subunit (EC 2.4.1.255) (O-GlcNAc transferase subunit p110) (O-linked N-acetylglucosamine transferase 110 kDa subunit) (OGT)	OGT	Homo sapiens (Human)	MLL5-L complex; acetylglucosaminyltransferase activity; apoptotic process; cellular response to retinoic acid; chromatin organization; circadian regulation of gene expression; cytoplasm; cytosol; enzyme activator activity; histone H3-K4 trimethylation; histone H4-K16 acetylation; histone H4-K5 acetylation; histone H4-K8 acetylation; histone acetyltransferase complex; microtubule organizing center…	7	-0.180028	0.991762	4.58592	0.151147	3.85022	3.96115	exp_function	3.85022	1	4.28571	0.000102565	2	0.943763	0.827847	0.494825	0.190062	0.103177	0.0198916	0.00537228	0.0562366	0.172153	0.505175	0.809938	0.896823	0.980108	0.994628	0.0602654	0.206985	0.99006	4.28229	8.81368	48.1232	191.205	96
AAPGPALCLFDVDGTLTAPR	O15305	2	21	√	PMM2_HUMAN	Phosphomannomutase 2 (PMM 2) (EC 5.4.2.8)	PMM2	Homo sapiens (Human)	GDP-mannose biosynthetic process; cellular protein metabolic process; cytosol; dolichol-linked oligosaccharide biosynthetic process; extracellular vesicular exosome; mannose biosynthetic process; neuronal cell body; phosphomannomutase activity; post-translational protein modification; protein N-linked glycosylation via asparagine; protein glycosylation	7	-0.0231284	0.984437	inf	NA	29.9695	31.7995	exp_function	29.9695	1	2.71429	0.000276203	2	0.979356	0.9671	0.967914	0.803641	0.77511	0.597273	0.29795	0.0206439	0.0329001	0.0320861	0.196359	0.22489	0.402727	0.70205	0.021605	0.0331833	0.0328609	0.243902	0.290192	0.675667	2.35793	98
AKGDPKKPKGKMSAYAFFVQTCR	O15347	2	24	no evidence	HMGB3_HUMAN	High mobility group protein B3 (High mobility group protein 2a) (HMG-2a) (High mobility group protein 4) (HMG-4)	HMGB3 HMG2A HMG4	Homo sapiens (Human)	DNA binding, bending; DNA recombination; chromosome; double-stranded DNA binding; multicellular organismal development; nucleus; poly(A) RNA binding	5	-0.0184348	0.922122	inf	NA	37.6	44.8783	exp_function	37.6	1	1.4	0.000175229	2	NA	0.980955	NA	0.815668	0.762179	0.593201	0.486065	NA	0.0190452	NA	0.184332	0.237821	0.406799	0.513935	NA	0.0197558	NA	0.225734	0.306536	0.671254	0.645745	64
SGKEKSKFDEMAKADKVR	O15347	53	70	√	HMGB3_HUMAN	High mobility group protein B3 (High mobility group protein 2a) (HMG-2a) (High mobility group protein 4) (HMG-4)	HMGB3 HMG2A HMG4	Homo sapiens (Human)	DNA binding, bending; DNA recombination; chromosome; double-stranded DNA binding; multicellular organismal development; nucleus; poly(A) RNA binding	1	NA	NA	NA	NA	NA	NA	NA	NA	0	1	0.000125164	2	NA	NA	NA	0.66195	NA	NA	NA	NA	NA	NA	0.33805	NA	NA	NA	NA	NA	NA	0.510204	NA	NA	NA	71
AKFMTPVIQDNPSGWGPCAVPEQFR	O15371	2	26	√	EIF3D_HUMAN	Eukaryotic translation initiation factor 3 subunit D (eIF3d) (Eukaryotic translation initiation factor 3 subunit 7) (eIF-3-zeta) (eIF3 p66)	EIF3D EIF3S7	Homo sapiens (Human)	cellular protein metabolic process; cytosol; eukaryotic 43S preinitiation complex; eukaryotic 48S preinitiation complex; eukaryotic translation initiation factor 3 complex; formation of translation initiation complex; formation of translation preinitiation complex; gene expression; poly(A) RNA binding; protein binding; regulation of translational initiation; translation; translation initiation fa…	1	NA	NA	NA	NA	NA	NA	NA	NA	0	1	4.56802e-05	2	NA	NA	NA	NA	NA	NA	0.299501	NA	NA	NA	NA	NA	NA	0.700499	NA	NA	NA	0	NA	NA	2.34247	79
SYTPGVGGDPAQLAQR	O15400	2	17	√	STX7_HUMAN	Syntaxin-7	STX7	Homo sapiens (Human)	SNAP receptor activity; SNARE binding; SNARE complex; early endosome membrane; extracellular vesicular exosome; integral component of membrane; intracellular membrane-bounded organelle; intracellular protein transport; lysosomal membrane; perinuclear region of cytoplasm; post-Golgi vesicle-mediated transport; synaptic vesicle exocytosis	7	-0.0260575	0.981456	inf	NA	26.6007	25.0673	exp_function	26.6007	1	5.28571	0.000506958	2	0.988433	0.990201	0.950342	0.871187	0.749412	0.511505	0.252808	0.0115675	0.00979913	0.0496578	0.128813	0.250588	0.488495	0.747192	0.0116119	0.0101288	0.0522739	0.151263	0.333266	0.954973	2.9529	113
ADEEKLPPGWEKR	O15428	2	14	√	PINL_HUMAN	Putative PIN1-like protein (Peptidylprolyl cis-trans isomerase NIMA-interacting 1 pseudogene 1)	PIN1P1 PIN1L	Homo sapiens (Human)	0	1	NA	NA	NA	NA	NA	NA	NA	NA	0	5	0.00125164	2	NA	NA	NA	NA	NA	NA	0.223306	NA	NA	NA	NA	NA	NA	0.776694	NA	NA	NA	NA	NA	NA	3.40449	57
MEEPQAGDAAR	O15446	1	11	√	RPA34_HUMAN	DNA-directed RNA polymerase I subunit RPA34 (A34.5) (Antisense to ERCC-1 protein) (ASE-1) (CD3-epsilon-associated protein) (CAST) (CD3E-associated protein) (RNA polymerase I-associated factor PAF49)	CD3EAP ASE1 CAST PAF49	Homo sapiens (Human)	DNA-directed RNA polymerase I complex; DNA-directed RNA polymerase activity; RNA polymerase I transcription factor complex; chromosome; cytoplasm; mitochondrion; nucleolus; nucleus; poly(A) RNA binding; rRNA transcription; transmembrane receptor protein tyrosine kinase signaling pathway	4	-0.0183119	0.938061	inf	NA	37.8522	NA	exp_function	37.8522	1	6.5	0.000319045	2	0.999904	0.998798	0.959434	NA	0.786736	NA	NA	9.62e-05	0.00120206	0.0405656	NA	0.213264	NA	NA	8.98e-05	0.00120784	0.0422826	0	0.271134	NA	NA	90
AICQFFLQGR	O15504	2	11	no evidence	NUPL2_HUMAN	Nucleoporin-like protein 2 (NLP-1) (NUP42 homolog) (Nucleoporin hCG1)	NUPL2 CG1	Homo sapiens (Human)	carbohydrate metabolic process; cytokine-mediated signaling pathway; cytosol; glucose transport; hexose transport; mRNA transport; metal ion binding; mitotic cell cycle; mitotic nuclear envelope disassembly; nuclear export signal receptor activity; nuclear membrane; nuclear pore; nucleus; poly(A) RNA binding; protein export from nucleus; regulation of glucose transport; small molecule metabolic p…	7	-0.0516313	0.989703	30.4678	0.0227502	13.4249	13.7651	exp_function	13.4249	1	1.85714	0.000109904	2	0.978337	0.897115	0.772277	0.633955	0.531612	0.316692	0.126617	0.0216627	0.102885	0.227723	0.366045	0.468388	0.683308	0.873383	0.0226879	0.102517	0.294985	0.57917	0.881834	2.13525	6.90131	68
SKNTVSSAR	O15511	2	10	√	ARPC5_HUMAN	Actin-related protein 2/3 complex subunit 5 (Arp2/3 complex 16 kDa subunit) (p16-ARC)	ARPC5 ARC16	Homo sapiens (Human)	Arp2/3 protein complex; Fc-gamma receptor signaling pathway involved in phagocytosis; actin cytoskeleton; actin cytoskeleton organization; cell projection; cellular component movement; cytoplasm; cytosol; extracellular vesicular exosome; innate immune response; protein binding; regulation of actin filament polymerization; structural constituent of cytoskeleton	7	-0.0494381	0.989756	33.7183	0.020557	14.0205	14.1606	exp_function	14.0205	1	5.28571	0.000876264	2	0.963095	0.911451	0.790782	0.639475	0.536323	0.334581	0.138539	0.0369055	0.0885492	0.209218	0.360525	0.463677	0.665419	0.861461	0.0385165	0.0979401	0.264638	0.564016	0.865127	1.98712	6.24454	68
TTPNKGNKALKVKR	O15525	2	15	√	MAFG_HUMAN	Transcription factor MafG (V-maf musculoaponeurotic fibrosarcoma oncogene homolog G) (hMAF)	MAFG	Homo sapiens (Human)	adult behavior; blood coagulation; in utero embryonic development; nucleoplasm; regulation of cell proliferation; regulation of cellular pH; regulation of epidermal cell differentiation; sequence-specific DNA binding; sequence-specific DNA binding transcription factor activity; transcription, DNA-templated	1	NA	NA	NA	NA	NA	NA	NA	NA	0	1	0.000154523	2	NA	NA	NA	NA	0.493215	NA	NA	NA	NA	NA	NA	0.506785	NA	NA	NA	NA	NA	NA	0.90986	NA	NA	62
AEQLSPGKAVDQVCTFLFKKPGR	O15541	2	24	N.D.	R113A_HUMAN	RING finger protein 113A (Zinc finger protein 183)	RNF113A RNF113 ZNF183	Homo sapiens (Human)	protein binding; zinc ion binding	2	-0.0360841	0.984871	96.2306	0.00720298	19.2092	24.2542	NA	NA	0	1	7.29818e-05	2	NA	NA	NA	NA	0.683032	NA	0.145327	NA	NA	NA	NA	0.316968	NA	0.854673	NA	NA	NA	NA	0.481928	NA	6.07792	50
AAGKASGESEEASPSLTAEER	O15550	26	46	√	KDM6A_HUMAN	Lysine-specific demethylase 6A (EC 1.14.11.-) (Histone demethylase UTX) (Ubiquitously-transcribed TPR protein on the X chromosome) (Ubiquitously-transcribed X chromosome tetratricopeptide repeat protein)	KDM6A UTX	Homo sapiens (Human)	RNA polymerase II core promoter proximal region sequence-specific DNA binding; canonical Wnt signaling pathway; dioxygenase activity; heart development; histone H3-K4 methylation; histone demethylase activity (H3-K27 specific); histone methyltransferase complex; in utero embryonic development; mesodermal cell differentiation; metal ion binding; neural tube closure; notochord morphogenesis; nucleu…	1	NA	NA	NA	NA	NA	NA	NA	NA	0	1	1.78678e-05	2	NA	NA	NA	NA	NA	0.420929	NA	NA	NA	NA	NA	NA	0.579071	NA	NA	NA	NA	NA	0	1.37552	NA	67
MISLSYSR	O43242	409	416	no evidence	PSMD3_HUMAN	26S proteasome non-ATPase regulatory subunit 3 (26S proteasome regulatory subunit RPN3) (26S proteasome regulatory subunit S3) (Proteasome subunit p58)	PSMD3	Homo sapiens (Human)	DNA damage response, signal transduction by p53 class mediator resulting in cell cycle arrest; G1/S transition of mitotic cell cycle; RNA metabolic process; anaphase-promoting complex-dependent proteasomal ubiquitin-dependent protein catabolic process; antigen processing and presentation of exogenous peptide antigen via MHC class I; antigen processing and presentation of exogenous peptide antigen…	7	-0.0248791	0.990638	inf	NA	27.8607	28.9324	exp_function	27.8607	1	1.71429	8.03619e-05	2	0.999996	0.998546	0.919885	0.8453	0.757098	0.560779	0.265042	3.95e-06	0.00145364	0.0801151	0.1547	0.242902	0.439221	0.734958	3.99e-06	0.00141682	0.0870701	0.176935	0.32041	0.756979	2.75718	79
MKQEGSAR	O43242	1	8	√	PSMD3_HUMAN	26S proteasome non-ATPase regulatory subunit 3 (26S proteasome regulatory subunit RPN3) (26S proteasome regulatory subunit S3) (Proteasome subunit p58)	PSMD3	Homo sapiens (Human)	DNA damage response, signal transduction by p53 class mediator resulting in cell cycle arrest; G1/S transition of mitotic cell cycle; RNA metabolic process; anaphase-promoting complex-dependent proteasomal ubiquitin-dependent protein catabolic process; antigen processing and presentation of exogenous peptide antigen via MHC class I; antigen processing and presentation of exogenous peptide antigen…	2	-0.010084	0.968643	inf	NA	68.7374	NA	NA	NA	0	4.5	0.00021095	2	0.999954	NA	0.959821	NA	NA	NA	NA	4.57e-05	NA	0.0401787	NA	NA	NA	NA	4.57e-05	NA	0.0445781	NA	NA	NA	NA	59
MVAGANFYIVGR	O43252	511	522	no evidence	PAPS1_HUMAN	Bifunctional 3'-phosphoadenosine 5'-phosphosulfate synthase 1 (PAPS synthase 1) (PAPSS 1) (Sulfurylase kinase 1) (SK 1) (SK1) [Includes: Sulfate adenylyltransferase (EC 2.7.7.4) (ATP-sulfurylase) (Sulfate adenylate transferase) (SAT); Adenylyl-sulfate kinase (EC 2.7.1.25) (3'-phosphoadenosine-5'-phosphosulfate synthase) (APS kinase) (Adenosine-5'-phosphosulfate 3'-phosphotransferase) (Adenylylsul…	PAPSS1 ATPSK1 PAPSS	Homo sapiens (Human)	3'-phosphoadenosine 5'-phosphosulfate biosynthetic process; 3'-phosphoadenosine 5'-phosphosulfate metabolic process; ATP binding; adenylylsulfate kinase activity; carbohydrate metabolic process; cytosol; glycosaminoglycan metabolic process; nucleotidyltransferase activity; skeletal system development; small molecule metabolic process; sulfate adenylyltransferase (ATP) activity; sulfate assimilati…	5	-0.0409057	0.957431	57.6444	0.0120245	16.945	16.1557	exp_function	16.945	1	1.8	7.22098e-05	2	1	NA	0.737861	0.764706	NA	0.346504	0.195035	0	NA	0.262139	0.235294	NA	0.653496	0.804965	0	NA	0.354736	0.307692	0	1.88608	4.16667	94
MEIPGSLCKKVKLSNNAQNWGMQR	O43252	1	24	N.D.	PAPS1_HUMAN	Bifunctional 3'-phosphoadenosine 5'-phosphosulfate synthase 1 (PAPS synthase 1) (PAPSS 1) (Sulfurylase kinase 1) (SK 1) (SK1) [Includes: Sulfate adenylyltransferase (EC 2.7.7.4) (ATP-sulfurylase) (Sulfate adenylate transferase) (SAT); Adenylyl-sulfate kinase (EC 2.7.1.25) (3'-phosphoadenosine-5'-phosphosulfate synthase) (APS kinase) (Adenosine-5'-phosphosulfate 3'-phosphotransferase) (Adenylylsul…	PAPSS1 ATPSK1 PAPSS	Homo sapiens (Human)	3'-phosphoadenosine 5'-phosphosulfate biosynthetic process; 3'-phosphoadenosine 5'-phosphosulfate metabolic process; ATP binding; adenylylsulfate kinase activity; carbohydrate metabolic process; cytosol; glycosaminoglycan metabolic process; nucleotidyltransferase activity; skeletal system development; small molecule metabolic process; sulfate adenylyltransferase (ATP) activity; sulfate assimilati…	1	NA	NA	NA	NA	NA	NA	NA	NA	0	2	8.02331e-05	2	NA	NA	NA	NA	NA	NA	0.198803	NA	NA	NA	NA	NA	NA	0.801197	NA	NA	NA	NA	NA	NA	4.03226	62
VEKKTSVR	O43257	2	9	no evidence	ZNHI1_HUMAN	Zinc finger HIT domain-containing protein 1 (Cyclin-G1-binding protein 1) (Zinc finger protein subfamily 4A member 1) (p18 Hamlet)	ZNHIT1 CGBP1 ZNFN4A1	Homo sapiens (Human)	chromatin binding; metal ion binding; negative regulation of G0 to G1 transition; negative regulation of transcription from RNA polymerase II promoter; nucleus; protein binding; regulation of T cell proliferation; regulation of histone deacetylation	7	-0.167587	0.750727	4.99724	0.138706	4.13604	2.86571	lin_function	2.86571	1	3.85714	0.00062698	2	0.801782	0.609609	0.408964	0.342695	0.280174	0.144961	0.0580847	0.198218	0.390391	0.591036	0.657305	0.719826	0.855039	0.941915	0.247026	0.64198	1.44739	1.91391	2.57274	5.91331	15.8781	62
ASFVTEVLAHSGR	O43264	2	14	√	ZW10_HUMAN	Centromere/kinetochore protein zw10 homolog	ZW10	Homo sapiens (Human)	ER to Golgi vesicle-mediated transport; centromeric DNA binding; condensed chromosome kinetochore; cytoplasm; cytosol; endoplasmic reticulum; endoplasmic reticulum membrane; establishment of mitotic spindle orientation; kinetochore; kinetochore microtubule; meiotic nuclear division; mitotic cell cycle; mitotic cell cycle checkpoint; mitotic metaphase plate congression; mitotic sister chromatid se…	7	-0.0365647	0.980823	90.2113	0.0076836	18.9567	19.7949	exp_function	18.9567	1	2.57143	8.26315e-05	2	0.952208	0.959835	0.824356	0.689937	0.6379	0.425607	0.224141	0.0477922	0.040165	0.175644	0.310063	0.3621	0.574393	0.775859	0.0506086	0.0436895	0.213675	0.451264	0.567524	1.35205	3.46141	106
GSSKKHR	O43290	2	8	N.D.	SNUT1_HUMAN	U4/U6.U5 tri-snRNP-associated protein 1 (SNU66 homolog) (hSnu66) (Squamous cell carcinoma antigen recognized by T-cells 1) (SART-1) (hSART-1) (U4/U6.U5 tri-snRNP-associated 110 kDa protein) (allergen Hom s 1)	SART1	Homo sapiens (Human)	Cajal body; Golgi apparatus; catalytic step 2 spliceosome; cell cycle arrest; cytoplasm; cytosol; intrinsic apoptotic signaling pathway; mRNA splicing, via spliceosome; nucleoplasm; nucleus; poly(A) RNA binding; positive regulation of cytotoxic T cell differentiation; protein binding; spliceosomal snRNP assembly	1	NA	NA	NA	NA	NA	NA	NA	NA	0	1	3.12909e-05	2	NA	NA	0.846135	NA	NA	NA	NA	NA	NA	0.153865	NA	NA	NA	NA	NA	NA	0.17785	NA	NA	NA	NA	47
AAAVLTDR	O43296	2	9	√	ZN264_HUMAN	Zinc finger protein 264	ZNF264 KIAA0412	Homo sapiens (Human)	DNA binding; metal ion binding; nucleus; regulation of transcription, DNA-templated; transcription, DNA-templated	6	-0.150249	0.991133	5.7111	0.121368	4.61331	4.85896	exp_function	4.61331	1	1.83333	7.31952e-05	2	NA	0.85497	0.564183	0.265295	0.15488	0.0291385	0.0110376	NA	0.14503	0.435817	0.734705	0.84512	0.970862	0.988962	NA	0.170068	0.771688	2.75308	5.60067	34.4353	92.2509	80
MEPGTNSFR	O43298	1	9	√	ZBT43_HUMAN	Zinc finger and BTB domain-containing protein 43 (Zinc finger and BTB domain-containing protein 22B) (Zinc finger protein 297B) (ZnF-x)	ZBTB43 KIAA0414 ZBTB22B ZNF297B	Homo sapiens (Human)	DNA binding; metal ion binding; nucleus; regulation of transcription, DNA-templated; transcription, DNA-templated	6	-0.0542489	0.986663	27.324	0.0253677	12.7772	13.4282	exp_function	12.7772	1	1.83333	9.82727e-05	2	NA	0.966344	0.834466	0.645624	0.529378	0.282547	0	NA	0.0336564	0.165534	0.354376	0.470622	0.717453	1	NA	0.0352363	0.198413	0.545828	0.895071	2.54001	0	72
MFSAGAESLLHQAR	O43299	1	14	√	AP5Z1_HUMAN	AP-5 complex subunit zeta-1 (Adaptor-related protein complex 5 zeta subunit) (Zeta5)	AP5Z1 KIAA0415 SPG48	Homo sapiens (Human)	AP-5 adaptor complex; AP-type membrane coat adaptor complex; cell death; cytoplasm; double-strand break repair via homologous recombination; endosomal transport; nucleus; protein binding; protein transport	2	-0.0451181	0.952086	42.6895	0.0162369	15.363	NA	NA	NA	0	2	6.2039e-05	2	NA	1	NA	NA	0.568786	NA	NA	NA	0	NA	NA	0.431214	NA	NA	NA	0	NA	NA	0.758035	NA	NA	94
MENSSAASASSEAGSSR	O43310	1	17	√	CTIF_HUMAN	CBP80/20-dependent translation initiation factor	CTIF KIAA0427	Homo sapiens (Human)	RNA binding; cytoplasm; nuclear-transcribed mRNA catabolic process, nonsense-mediated decay; perinuclear region of cytoplasm; protein binding; regulation of translational initiation	6	-0.0280644	0.966574	inf	NA	24.6984	22.4955	exp_function	24.6984	1	2.66667	0.000111629	2	0.999824	0.992706	0.889466	0.85754	0.726081	0.467593	NA	0.000176325	0.00729448	0.110534	0.14246	0.273919	0.532407	NA	0.000174982	0.00687545	0.125313	0.164211	0.382066	1.13674	NA	166
AASEAAAAAGSAALAAGAR	O43313	2	20	N.D.	ATMIN_HUMAN	ATM interactor (ATM/ATR-substrate CHK2-interacting zinc finger protein) (ASCIZ) (Zinc finger protein 822)	ATMIN KIAA0431 ZNF822	Homo sapiens (Human)	cellular response to DNA damage stimulus; dynein binding; metal ion binding; nucleus; positive regulation of transcription, DNA-templated; protein binding; transcription regulatory region DNA binding; transcription, DNA-templated	2	-0.161764	-16.1194	5.21621	0.132883	4.28492	NA	NA	NA	0	1.5	4.56247e-05	2	NA	NA	NA	NA	NA	0.0194132	0.0292866	NA	NA	NA	NA	NA	0.980587	0.970713	NA	NA	NA	NA	NA	48.216	32.5839	138
AAAAELSLLEKSLGLSKGNKYSAQGER	O43324	2	28	√	MCA3_HUMAN	Eukaryotic translation elongation factor 1 epsilon-1 (Aminoacyl tRNA synthetase complex-interacting multifunctional protein 3) (Elongation factor p18) (Multisynthase complex auxiliary component p18)	EEF1E1 AIMP3 P18	Homo sapiens (Human)	cytoplasm; cytosol; extracellular vesicular exosome; gene expression; negative regulation of cell proliferation; nucleus; positive regulation of DNA damage response, signal transduction by p53 class mediator; positive regulation of apoptotic process; protein binding; tRNA aminoacylation for protein translation	6	-0.0215793	0.960795	inf	NA	32.121	31.9552	exp_function	32.121	1	3.83333	0.000551488	2	NA	0.999293	0.974026	0.88172	0.830256	0.608026	0.282123	NA	0.0007068	0.0259741	0.11828	0.169744	0.391974	0.717877	NA	0.000704758	0.0265783	0.137363	0.20491	0.645703	2.55826	152
AAVGSGGYAR	O43379	2	11	√	WDR62_HUMAN	WD repeat-containing protein 62	WDR62 C19orf14	Homo sapiens (Human)	cerebral cortex development; cytoplasm; neurogenesis; nucleus; spindle pole	7	-0.0333464	0.995125	155.231	0.00446527	20.7863	20.8197	exp_function	20.7863	1	3.14286	5.18276e-05	2	0.988977	0.967465	0.883591	0.757774	0.708733	0.424734	0.196378	0.0110234	0.0325349	0.116409	0.242226	0.291267	0.575266	0.803622	0.0111822	0.0323513	0.131397	0.320513	0.400046	1.35501	4.08998	79
MVGVKPVGSDPDFQPELSGAGSR	O43396	1	23	no evidence	TXNL1_HUMAN	Thioredoxin-like protein 1 (32 kDa thioredoxin-related protein)	TXNL1 TRP32 TXL TXNL	Homo sapiens (Human)	cell redox homeostasis; cytoplasm; disulfide oxidoreductase activity; extracellular vesicular exosome; glycerol ether metabolic process; nucleus; proteasome complex; protein disulfide oxidoreductase activity	5	-0.0275043	0.881746	inf	NA	25.2014	30.0861	exp_function	25.2014	1	1.4	0.000121266	2	0.952653	NA	0.917509	0.918134	NA	0.641375	0.0838739	0.0473465	NA	0.0824909	0.0818663	NA	0.358625	0.916126	0.0449347	NA	0.0901226	0.0725441	NA	0.559284	11.1334	85
VGVKPVGSDPDFQPELSGAGSR	O43396	2	23	no evidence	TXNL1_HUMAN	Thioredoxin-like protein 1 (32 kDa thioredoxin-related protein)	TXNL1 TRP32 TXL TXNL	Homo sapiens (Human)	cell redox homeostasis; cytoplasm; disulfide oxidoreductase activity; extracellular vesicular exosome; glycerol ether metabolic process; nucleus; proteasome complex; protein disulfide oxidoreductase activity	6	-0.0277885	0.976102	inf	NA	24.9436	27.1081	exp_function	24.9436	1	8.5	0.000736257	2	0.957754	0.956668	0.93371	0.857696	NA	0.545602	0.193477	0.042246	0.0433316	0.0662896	0.142304	NA	0.454398	0.806523	0.0433589	0.0466864	0.0715662	0.16099	NA	0.832113	4.14044	135
TDVPVDTGVAAR	O43399	23	34	√	TPD54_HUMAN	Tumor protein D54 (hD54) (Tumor protein D52-like 2)	TPD52L2	Homo sapiens (Human)	cytoplasm; perinuclear region of cytoplasm; poly(A) RNA binding; protein binding; protein heterodimerization activity; protein homodimerization activity; regulation of cell proliferation	3	-0.0244621	0.982102	inf	NA	28.3356	NA	exp_function	28.3356	1	1	0.000121518	2	NA	1	NA	NA	0.763942	0.539749	NA	NA	0	NA	NA	0.236058	0.460251	NA	NA	0	0	NA	0.309598	0.853242	0	60
MDSAGQDINLNSPNKGLLSDSMTDVPVDTGVAAR	O43399	1	34	√	TPD54_HUMAN	Tumor protein D54 (hD54) (Tumor protein D52-like 2)	TPD52L2	Homo sapiens (Human)	cytoplasm; perinuclear region of cytoplasm; poly(A) RNA binding; protein binding; protein heterodimerization activity; protein homodimerization activity; regulation of cell proliferation	7	-0.0276311	0.962385	inf	NA	25.0857	24.0056	exp_function	25.0857	1	3	0.000364554	2	0.958949	0.974289	1	0.852508	0.751591	0.500069	0.201703	0.041051	0.0257115	0	0.147492	0.248409	0.499931	0.798297	0.0428456	0.026161	0	0.174944	0.329328	1.00091	3.95413	90
PNFCAAPNCTR	O43422	2	12	no evidence	P52K_HUMAN	52 kDa repressor of the inhibitor of the protein kinase (p52rIPK) (58 kDa interferon-induced protein kinase-interacting protein) (p58IPK-interacting protein) (Death-associated protein 4) (THAP domain-containing protein 0)	PRKRIR DAP4 P52RIPK THAP0	Homo sapiens (Human)	DNA binding; metal ion binding; negative regulation of cell proliferation; nucleus; response to stress; signal transduction	1	NA	NA	NA	NA	NA	NA	NA	NA	0	1	3.28945e-05	2	NA	NA	NA	NA	NA	NA	0.233998	NA	NA	NA	NA	NA	NA	0.766002	NA	NA	NA	NA	NA	NA	3.27869	50
AFSKGFR	O43426	2	8	√	SYNJ1_HUMAN	Synaptojanin-1 (EC 3.1.3.36) (Synaptic inositol 1,4,5-trisphosphate 5-phosphatase 1)	SYNJ1 KIAA0910	Homo sapiens (Human)	RNA binding; cell death; cytosol; inositol phosphate metabolic process; inositol-polyphosphate 5-phosphatase activity; nucleotide binding; phosphate-containing compound metabolic process; phosphatidylinositol biosynthetic process; phosphatidylinositol dephosphorylation; phosphatidylinositol-4,5-bisphosphate 5-phosphatase activity; phospholipid metabolic process; small molecule metabolic process; …	4	-0.0356078	0.995786	103.045	0.00672665	19.4662	25.6441	exp_function	19.4662	1	1.75	2.78495e-05	2	0.990249	NA	0.894676	0.771153	NA	NA	0.156436	0.00975059	NA	0.105324	0.228847	NA	NA	0.843564	0.0102111	NA	0.0990658	0.293544	NA	NA	5.40541	58
AVANSSPVNPVVFFDVSIGGQEVGR	O43447	2	26	√	PPIH_HUMAN	Peptidyl-prolyl cis-trans isomerase H (PPIase H) (EC 5.2.1.8) (Rotamase H) (Small nuclear ribonucleoprotein particle-specific cyclophilin H) (CypH) (U-snRNP-associated cyclophilin SnuCyp-20) (USA-CYP)	PPIH CYP20 CYPH	Homo sapiens (Human)	U4/U6 snRNP; U4/U6 x U5 tri-snRNP complex; cyclosporin A binding; cytoplasm; mRNA splicing, via spliceosome; nuclear speck; peptidyl-prolyl cis-trans isomerase activity; positive regulation of viral genome replication; protein binding; protein complex assembly; protein folding; protein peptidyl-prolyl isomerization; ribonucleoprotein complex binding; spliceosomal complex	5	-0.0158966	0.840176	inf	NA	43.6036	NA	exp_function	43.6036	1	1.4	0.000197999	2	1	1	1	0.852364	0.819182	NA	NA	0	0	0	0.147636	0.180818	NA	NA	0	0	0	0.173913	0.222762	0	NA	118
SQASTAVSAQNSR	O43524	494	506	no evidence	FOXO3_HUMAN	Forkhead box protein O3 (AF6q21 protein) (Forkhead in rhabdomyosarcoma-like 1)	FOXO3 FKHRL1 FOXO3A	Homo sapiens (Human)	DNA binding; DNA binding, bending; DNA damage response, signal transduction by p53 class mediator; Fc-epsilon receptor signaling pathway; antral ovarian follicle growth; cellular response to DNA damage stimulus; cellular response to oxidative stress; chromatin DNA binding; core promoter binding; cytoplasm; cytosol; epidermal growth factor receptor signaling pathway; extrinsic apoptotic signaling …	3	-0.0969579	0.881551	10.1819	0.0680767	7.14895	6.70426	exp_function	7.14895	1	1.66667	6.19929e-05	2	NA	1	0.671839	0.417664	NA	NA	NA	NA	0	0.328161	0.582336	NA	NA	NA	NA	0	0.488522	1.39675	NA	NA	NA	116
MDLDLLDLNPR	O43542	1	11	√	XRCC3_HUMAN	DNA repair protein XRCC3 (X-ray repair cross-complementing protein 3)	XRCC3	Homo sapiens (Human)	ATP binding; DNA binding; DNA catabolic process, endonucleolytic; DNA recombination; DNA repair; DNA-dependent ATPase activity; Rad51C-XRCC3 complex; cellular response to DNA damage stimulus; cytoplasm; double-strand break repair via homologous recombination; mitochondrion; nucleus; perinuclear region of cytoplasm; positive regulation of mitotic cell cycle spindle assembly checkpoint; protein bin…	7	-0.0377761	0.977404	77.9256	0.00889498	18.3488	18.8763	exp_function	18.3488	1	2.28571	0.000165369	2	0.978672	1	0.88137	0.771645	0.708096	0.34494	0.121587	0.0213285	0	0.11863	0.228355	0.291904	0.65506	0.878413	0.021823	0	0.136611	0.29467	0.413223	1.89962	7.18391	101
PGKPKHLGVPNGR	O43566	2	14	N.D.	RGS14_HUMAN	Regulator of G-protein signaling 14 (RGS14)	RGS14	Homo sapiens (Human)	GDP-dissociation inhibitor activity; GTPase activator activity; PML body; cell division; cell junction; centrosome; chromosome segregation; cytoplasm; dendrite; dendritic spine; intracellular signal transduction; learning; long-term memory; long-term synaptic potentiation; microtubule; microtubule binding; mitotic nuclear division; negative regulation of ERK1 and ERK2 cascade; negative regulation…	5	-0.0717243	0.99419	16.1787	0.0428431	9.66405	10.9179	exp_function	9.66405	1	1.6	7.07639e-05	2	0.932104	0.946439	NA	0.575159	NA	0.163025	0.00931369	0.0678963	0.053561	NA	0.424841	NA	0.836975	0.990686	0.077803	0.0572667	NA	0.742903	NA	5.13347	108.696	81
AADISESSGADCKGDPR	O43583	2	18	√	DENR_HUMAN	Density-regulated protein (DRP) (Protein DRP1) (Smooth muscle cell-associated protein 3) (SMAP-3)	DENR DRP1 H14	Homo sapiens (Human)	protein binding; translation initiation factor activity	7	-0.0222056	0.95908	inf	NA	31.215	29.8502	exp_function	31.215	1	7.57143	0.00095724	2	1	0.999914	0.991357	0.910411	0.811252	0.569504	0.284371	5.01e-14	8.58e-05	0.0086433	0.0895894	0.188748	0.430496	0.715629	4.99e-14	8.57e-05	0.00875647	0.0934231	0.232001	0.757077	2.51686	126
MDEQALLGLNPNADSDFR	O43592	1	18	√	XPOT_HUMAN	Exportin-T (Exportin(tRNA)) (tRNA exportin)	XPOT	Homo sapiens (Human)	cytoplasm; intracellular protein transport; nucleoplasm; nucleus; tRNA binding; tRNA export from nucleus	7	-0.0206133	0.971391	inf	NA	33.6262	34.5337	exp_function	33.6262	1	5.85714	0.000152412	2	0.986691	0.991178	0.966388	0.879786	0.798849	0.654546	0.30243	0.0133089	0.00882224	0.0336124	0.120214	0.201151	0.345454	0.69757	0.0127911	0.00876595	0.034436	0.133662	0.252143	0.524742	2.30516	141
AAAMVPGR	O43598	2	9	√	DNPH1_HUMAN	2'-deoxynucleoside 5'-phosphate N-hydrolase 1 (EC 3.2.2.-) (c-Myc-responsive protein RCL)	DNPH1 C6orf108 RCL	Homo sapiens (Human)	cell proliferation; cytoplasm; deoxyribonucleoside 5'-monophosphate N-glycosidase activity; deoxyribonucleoside monophosphate catabolic process; epithelial cell differentiation; extracellular vesicular exosome; nucleoside deoxyribosyltransferase activity; nucleoside metabolic process; nucleotide metabolic process; nucleus; positive regulation of cell growth	7	-0.0216492	0.986425	inf	NA	32.0172	32.3998	exp_function	32.0172	1	10	0.00143866	2	0.943776	0.983417	0.937754	0.880409	0.768737	0.58393	0.344124	0.0562241	0.0165831	0.0622464	0.119591	0.231263	0.41607	0.655876	0.0600284	0.0173493	0.0567027	0.137769	0.301281	0.712667	1.90771	71
MLSPKDILR	O43704	1	9	N.D.	ST1B1_HUMAN	Sulfotransferase family cytosolic 1B member 1 (ST1B1) (Sulfotransferase 1B1) (EC 2.8.2.-) (Sulfotransferase 1B2) (ST1B2) (Thyroid hormone sulfotransferase)	SULT1B1 ST1B2 SULT1B2	Homo sapiens (Human)	3'-phosphoadenosine 5'-phosphosulfate metabolic process; aryl sulfotransferase activity; cellular biogenic amine metabolic process; cytosol; epithelial cell differentiation; flavonoid metabolic process; phenol-containing compound metabolic process; small molecule metabolic process; steroid metabolic process; sulfation; sulfotransferase activity; thyroid hormone metabolic process; xenobiotic metab…	4	-0.0238898	0.916705	inf	NA	29.0143	NA	exp_function	29.0143	1	1	8.45701e-05	2	1	1	0.888204	0.828804	NA	NA	NA	0	0	0.111796	0.171196	NA	NA	NA	0	0	0.12837	0.206441	NA	NA	NA	61
MQAGKPILYSYFR	O43708	1	13	√	MAAI_HUMAN	Maleylacetoacetate isomerase (MAAI) (EC 5.2.1.2) (GSTZ1-1) (Glutathione S-transferase zeta 1) (EC 2.5.1.18)	GSTZ1 MAAI	Homo sapiens (Human)	L-phenylalanine catabolic process; cellular nitrogen compound metabolic process; cytosol; glutathione derivative biosynthetic process; glutathione metabolic process; glutathione peroxidase activity; glutathione transferase activity; maleylacetoacetate isomerase activity; mitochondrion; oxidation-reduction process; protein binding; protein homodimerization activity; small molecule metabolic proces…	7	-0.0216652	0.980947	inf	NA	31.9936	31.6465	exp_function	31.9936	1	4.28571	0.000496681	2	0.981375	0.999965	0.971653	0.884633	0.78708	0.582775	0.32297	0.0186253	3.51e-05	0.0283474	0.115367	0.21292	0.417225	0.67703	0.0203586	3.5e-05	0.0294171	0.130085	0.270696	0.716158	2.10199	109
MNSVGEACTDMKR	O43715	1	13	√	TRIA1_HUMAN	TP53-regulated inhibitor of apoptosis 1 (Protein 15E1.1) (WF-1) (p53-inducible cell-survival factor) (p53CSV)	TRIAP1 15E1.1 HSPC132	Homo sapiens (Human)	DNA damage response, signal transduction by p53 class mediator; DNA damage response, signal transduction by p53 class mediator resulting in cell cycle arrest; cellular response to UV; mitochondrial intermembrane space; mitochondrion; negative regulation of apoptotic process; negative regulation of cysteine-type endopeptidase activity involved in apoptotic process; negative regulation of intrinsic…	5	-0.0434394	0.992517	47.612	0.0145583	15.9567	16.4476	exp_function	15.9567	1	2	0.000658756	2	NA	0.93299	0.848124	0.69196	0.571486	0.378612	NA	NA	0.0670095	0.151876	0.30804	0.428514	0.621388	NA	NA	0.0729012	0.229832	0.4413	0.745857	1.64204	NA	104
SGTNLDGNDEFDEQLR	O43719	2	17	√	HTSF1_HUMAN	HIV Tat-specific factor 1 (Tat-SF1)	HTATSF1	Homo sapiens (Human)	nucleotide binding; nucleus; poly(A) RNA binding; regulation of DNA-templated transcription, elongation; regulation of transcription from RNA polymerase II promoter; transcription, DNA-templated; viral genome replication	7	-0.0285391	0.971005	inf	NA	24.2877	22.9133	exp_function	24.2877	1	26.5714	0.000881001	2	0.999758	0.999886	0.955999	0.848903	0.764554	0.473657	0.19441	0.000241843	0.000114462	0.0440014	0.151097	0.235446	0.526343	0.80559	0.000246808	0.000114947	0.0462746	0.177636	0.308005	1.11263	4.14164	124
MESGAYGAAKAGGSFDLR	O43760	1	18	√	SNG2_HUMAN	Synaptogyrin-2 (Cellugyrin)	SYNGR2 UNQ352/PRO615	Homo sapiens (Human)	extracellular vesicular exosome; integral component of membrane; protein targeting; synaptic vesicle	6	-0.0271328	0.971416	inf	NA	25.5464	23.6646	exp_function	25.5464	1	3.5	0.000391137	2	0.942293	1	0.91528	NA	0.806352	0.49119	0.237222	0.0577073	0	0.0847199	NA	0.193648	0.50881	0.762778	0.0569105	0	0.0928341	NA	0.24225	0.918291	3.21543	142
SQKQEEENPAEETGEEKQDTQEKEGILPER	O43768	2	31	√	ENSA_HUMAN	Alpha-endosulfine (ARPP-19e)	ENSA	Homo sapiens (Human)	G2/M transition of mitotic cell cycle; cytoplasm; ion channel inhibitor activity; mitotic cell cycle; mitotic nuclear division; negative regulation of catalytic activity; nucleoplasm; phosphatase inhibitor activity; potassium channel inhibitor activity; protein phosphatase 2A binding; protein phosphatase inhibitor activity; protein phosphatase type 2A regulator activity; receptor binding; regulat…	7	-0.0389795	0.98253	68.6395	0.0100984	17.7823	17.7681	exp_function	17.7823	1	2.14286	0.000443319	2	0.930047	1	0.865661	0.790486	0.628958	0.360674	0.133357	0.0699532	0	0.134339	0.209514	0.371042	0.639326	0.866643	0.0745371	0	0.134033	0.260673	0.589772	1.77983	6.49899	100
VLAELYVSDR	O43776	2	11	no evidence	SYNC_HUMAN	Asparagine--tRNA ligase, cytoplasmic (EC 6.1.1.22) (Asparaginyl-tRNA synthetase) (AsnRS)	NARS	Homo sapiens (Human)	ATP binding; asparagine-tRNA ligase activity; asparaginyl-tRNA aminoacylation; cytoplasm; cytosol; extracellular vesicular exosome; gene expression; mitochondrion; nucleic acid binding; tRNA aminoacylation for protein translation	7	-0.0238722	0.988518	inf	NA	29.0357	29.923	exp_function	29.0357	1	17.1429	0.000783089	2	0.999126	0.990509	0.9372	0.86152	0.764817	0.573187	0.276632	0.000873906	0.0094915	0.0628003	0.13848	0.235183	0.426813	0.723368	0.000883734	0.00952493	0.0675439	0.160845	0.30789	0.747016	2.62633	101
SVVPPNR	O43809	2	8	√	CPSF5_HUMAN	Cleavage and polyadenylation specificity factor subunit 5 (Cleavage and polyadenylation specificity factor 25 kDa subunit) (CFIm25) (CPSF 25 kDa subunit) (Nucleoside diphosphate-linked moiety X motif 21) (Nudix motif 21) (Pre-mRNA cleavage factor Im 25 kDa subunit)	NUDT21 CFIM25 CPSF25 CPSF5	Homo sapiens (Human)	AU-rich element binding; RNA splicing; centrosome; gene expression; histone deacetylase binding; hydrolase activity; mRNA 3'-end processing; mRNA binding; mRNA cleavage factor complex; mRNA polyadenylation; mRNA processing; mRNA splicing, via spliceosome; nucleoplasm; nucleus; paraspeckles; poly(A) RNA binding; protein binding; protein homodimerization activity; protein tetramerization; terminati…	2	-0.0326485	0.997694	183.987	0.00376737	21.2306	27.5021	NA	NA	0	1	0.000110276	2	NA	NA	NA	0.787172	NA	NA	0.198163	NA	NA	NA	0.212828	NA	NA	0.801837	NA	NA	NA	0.271003	NA	NA	4.04073	48
CTALSPKVR	O43903	2	10	√	GAS2_HUMAN	Growth arrest-specific protein 2 (GAS-2)	GAS2	Homo sapiens (Human)	actin filament; apoptotic process; cell cycle arrest; cellular component disassembly involved in execution phase of apoptosis; cytosol; membrane; regulation of cell shape	6	-0.0287466	0.984923	inf	NA	24.1124	27.785	exp_function	24.1124	1	2	0.000159954	2	0.999834	0.984568	0.921674	0.834165	0.734661	NA	0.199484	0.000165705	0.0154316	0.0783259	0.165835	0.265339	NA	0.800516	0.000166778	0.0153139	0.0855099	0.198807	0.355771	NA	4.01107	63
PHLENVVLCR	O43913	2	11	N.D.	ORC5_HUMAN	Origin recognition complex subunit 5	ORC5 ORC5L	Homo sapiens (Human)	ATP binding; DNA replication; DNA replication initiation; DNA replication origin binding; G1/S transition of mitotic cell cycle; cytoplasm; mitotic cell cycle; nuclear origin of replication recognition complex; nucleoplasm; nucleotide binding; nucleus; origin recognition complex; protein binding	3	-0.0670322	0.915571	18.1685	0.0381511	10.3405	NA	exp_function	10.3405	1	1	5.75465e-05	2	1	1	NA	0.553797	NA	NA	NA	0	0	NA	0.446203	NA	NA	NA	0	0	NA	0.813008	NA	NA	NA	74
PFLDIQKR	O43920	2	9	no evidence	NDUS5_HUMAN	NADH dehydrogenase [ubiquinone] iron-sulfur protein 5 (Complex I-15 kDa) (CI-15 kDa) (NADH-ubiquinone oxidoreductase 15 kDa subunit)	NDUFS5	Homo sapiens (Human)	NADH dehydrogenase (ubiquinone) activity; cellular metabolic process; mitochondrial electron transport, NADH to ubiquinone; mitochondrial inner membrane; mitochondrial intermembrane space; mitochondrial respiratory chain complex I; mitochondrial respiratory chain complex I assembly; mitochondrion; respiratory electron transport chain; small molecule metabolic process	7	-0.0494901	0.689229	33.6332	0.020609	14.0058	15.8227	lin_function	15.8227	1	13.8571	0.00327247	2	0.877432	0.763836	0.652434	0.604974	0.543625	0.40668	0.206544	0.122568	0.236164	0.347566	0.395026	0.456375	0.59332	0.793456	0.142392	0.306403	0.535954	0.65226	0.836197	1.4622	3.861	75
MDSSSSSSAAGLGAVDPQLQHFIEVETQKQR	O60220	1	31	√	TIM8A_HUMAN	Mitochondrial import inner membrane translocase subunit Tim8 A (Deafness dystonia protein 1) (X-linked deafness dystonia protein)	TIMM8A DDP DDP1 TIM8A	Homo sapiens (Human)	cellular protein metabolic process; chaperone-mediated protein transport; metal ion binding; mitochondrial inner membrane; mitochondrial intermembrane space; mitochondrion; nervous system development; protein targeting to mitochondrion	6	-0.0191776	0.949178	inf	NA	36.1436	35.9082	exp_function	36.1436	1	1.5	0.000387104	2	0.996216	NA	0.957115	0.915797	0.828846	0.687958	0.309143	0.00378427	NA	0.0428847	0.084203	0.171154	0.312042	0.690857	0.0043969	NA	0.0440834	0.0877088	0.205547	0	2.24034	142
ATPAGLER	O60231	2	9	√	DHX16_HUMAN	Putative pre-mRNA-splicing factor ATP-dependent RNA helicase DHX16 (EC 3.6.4.13) (ATP-dependent RNA helicase #3) (DEAH-box protein 16)	DHX16 DBP2 DDX16 KIAA0577	Homo sapiens (Human)	ATP binding; ATP-dependent helicase activity; RNA helicase activity; RNA splicing; mRNA processing; nucleus; poly(A) RNA binding; protein binding	7	-0.0330123	0.998635	167.784	0.00413119	20.9966	21.2243	exp_function	20.9966	1	1.85714	4.46584e-05	2	0.980269	0.966781	0.89655	0.764153	0.671067	0.448523	0.204371	0.0197305	0.0332187	0.10345	0.235847	0.328933	0.551477	0.795629	0.0199015	0.034224	0.117099	0.308954	0.490412	1.23066	3.89529	64
ALNGAEVDDFSWEPPTEAETKVLQAR	O60232	2	27	√	SSA27_HUMAN	Sjoegren syndrome/scleroderma autoantigen 1 (Autoantigen p27)	SSSCA1	Homo sapiens (Human)	mitotic nuclear division; protein binding	3	-0.0402905	0.914127	60.7524	0.0114094	17.2037	18.1286	exp_function	17.2037	1	1.66667	0.000209654	2	NA	NA	NA	0.63727	NA	0.420426	0.164543	NA	NA	NA	0.36273	NA	0.579574	0.835457	NA	NA	NA	0.571429	NA	1.39829	5.07872	121
SDSLVVCEVDPELTEKLR	O60234	2	19	√	GMFG_HUMAN	Glia maturation factor gamma (GMF-gamma)	GMFG	Homo sapiens (Human)	enzyme activator activity; intracellular; negative regulation of protein kinase activity; positive regulation of catalytic activity; protein kinase inhibitor activity; protein phosphorylation	7	-0.0303722	0.977103	464.851	0.00149112	22.8217	21.8333	exp_function	22.8217	1	12.7143	0.00224136	2	1	0.991791	0.970639	0.815109	0.723928	0.450658	0.194147	0	0.0082093	0.029361	0.184891	0.276072	0.549342	0.805853	0	0.00831246	0.0302574	0.228543	0.382536	1.22106	4.15248	126
SATNNIAQAR	O60262	2	11	√	GBG7_HUMAN	Guanine nucleotide-binding protein G(I)/G(S)/G(O) subunit gamma-7	GNG7 GNGT7	Homo sapiens (Human)	G-protein coupled receptor signaling pathway; behavioral fear response; cellular response to glucagon stimulus; energy reserve metabolic process; extracellular vesicular exosome; heterotrimeric G-protein complex; locomotory behavior; plasma membrane; receptor guanylyl cyclase signaling pathway; regulation of G-protein coupled receptor protein signaling pathway; regulation of adenylate cyclase act…	2	-0.0321305	0.999178	213.316	0.00324939	21.5729	30.683	NA	NA	0	1	0.000368129	2	1	NA	NA	NA	NA	NA	0.213132	0	NA	NA	NA	NA	NA	0.786868	0	NA	NA	NA	0	NA	3.69276	81
MELEDGVVYQEEPGGSGAVMSER	O60271	1	23	√	JIP4_HUMAN	C-Jun-amino-terminal kinase-interacting protein 4 (JIP-4) (JNK-interacting protein 4) (Cancer/testis antigen 89) (CT89) (Human lung cancer oncogene 6 protein) (HLC-6) (JNK-associated leucine-zipper protein) (JLP) (Mitogen-activated protein kinase 8-interacting protein 4) (Proliferation-inducing protein 6) (Protein highly expressed in testis) (PHET) (Sperm surface protein) (Sperm-associated antige…	SPAG9 HSS KIAA0516 MAPK8IP4 SYD1 HLC6	Homo sapiens (Human)	acrosomal vesicle; activation of JUN kinase activity; cytoplasm; cytosol; extracellular vesicular exosome; integral component of membrane; muscle cell differentiation; negative regulation of protein homodimerization activity; perinuclear region of cytoplasm; positive regulation of cell migration; positive regulation of muscle cell differentiation; positive regulation of neuron differentiation; pr…	2	-0.0327551	0.679478	178.923	0.00387399	21.1615	21.8847	NA	NA	0	1	1.89498e-05	2	NA	NA	NA	NA	0.582103	NA	0.283087	NA	NA	NA	NA	0.417897	NA	0.716913	NA	NA	NA	NA	0.718907	NA	2.53293	115
MDESSLLR	O60307	1	8	√	MAST3_HUMAN	Microtubule-associated serine/threonine-protein kinase 3 (EC 2.7.11.1)	MAST3 KIAA0561	Homo sapiens (Human)	ATP binding; magnesium ion binding; protein binding; protein serine/threonine kinase activity	3	-0.0655449	0.964249	18.9055	0.0366638	10.5752	10.3554	exp_function	10.5752	1	1	1.91236e-05	2	NA	0.954322	0.812717	NA	0.419079	NA	NA	NA	0.0456776	0.187283	NA	0.580921	NA	NA	NA	0.0483559	0.230521	NA	1.38715	NA	NA	64
SGASVKVAVR	O60333	2	11	√	KIF1B_HUMAN	Kinesin-like protein KIF1B (Klp)	KIF1B KIAA0591 KIAA1448	Homo sapiens (Human)	ATP binding; ATPase activity; anterograde axon cargo transport; apoptotic process; cytoplasmic vesicle; cytoplasmic vesicle membrane; cytoskeleton-dependent intracellular transport; kinesin binding; kinesin complex; microtubule; microtubule associated complex; microtubule motor activity; microtubule-based movement; mitochondrion; mitochondrion transport along microtubule; neuromuscular synaptic t…	2	-0.0428545	0.996736	49.6048	0.0139734	16.1744	20.0185	NA	NA	0	1.5	2.06768e-05	2	NA	NA	NA	NA	0.611034	NA	0.11253	NA	NA	NA	NA	0.388966	NA	0.88747	NA	NA	NA	NA	0.639885	NA	8	72
AVEGSTITSR	O60336	2	11	√	MABP1_HUMAN	Mitogen-activated protein kinase-binding protein 1 (JNK-binding protein 1) (JNKBP-1)	MAPKBP1 JNKBP1 KIAA0596	Homo sapiens (Human)	0	7	-0.0744118	0.987313	15.2238	0.0455306	9.31502	9.0659	exp_function	9.31502	1	2.85714	4.72405e-05	2	0.997713	0.935869	0.823789	0.540013	0.389856	0.129888	0.017009	0.0022867	0.0641315	0.176211	0.459987	0.610144	0.870112	0.982991	0.00226722	0.0704382	0.21162	0.851723	1.55048	6.5083	57.6037	70
MLSGKKAAAAAAAAAAAATGTEAGPGTAGGSENGSEVAAQPAGLSGPAEVGPGAVGER	O60341	1	58	N.D.	KDM1A_HUMAN	Lysine-specific histone demethylase 1A (EC 1.-.-.-) (BRAF35-HDAC complex protein BHC110) (Flavin-containing amine oxidase domain-containing protein 2)	KDM1A AOF2 KDM1 KIAA0601 LSD1	Homo sapiens (Human)	MRF binding; androgen receptor binding; blood coagulation; cell proliferation; chromatin binding; demethylase activity; enzyme binding; flavin adenine dinucleotide binding; granulocyte differentiation; histone H3-K4 demethylation; histone H3-K9 demethylation; histone demethylase activity; histone demethylase activity (H3-K4 specific); histone demethylase activity (H3-K9 specific); histone demethy…	1	NA	NA	NA	NA	NA	NA	NA	NA	0	2	5.87623e-05	2	NA	NA	NA	NA	NA	0.28376	NA	NA	NA	NA	NA	NA	0.71624	NA	NA	NA	NA	NA	NA	2.52544	NA	133
MFAKATR	O60443	1	7	√	DFNA5_HUMAN	Non-syndromic hearing impairment protein 5 (Inversely correlated with estrogen receptor expression 1) (ICERE-1)	DFNA5 ICERE1	Homo sapiens (Human)	apoptotic process; cytoplasm; inner ear receptor cell differentiation; negative regulation of cell proliferation; positive regulation of intrinsic apoptotic signaling pathway; sensory perception of sound	7	-0.0271241	0.988451	inf	NA	25.5547	24.447	exp_function	25.5547	1	1.85714	9.37286e-05	2	0.994674	0.967768	0.916056	0.855416	0.751902	0.504993	0.23689	0.00532636	0.0322319	0.0839435	0.144584	0.248098	0.495007	0.76311	0.00516273	0.0323361	0.0777267	0.169183	0.338292	0.998522	3.39363	59
TTPALLPLSGR	O60476	2	12	√	MA1A2_HUMAN	Mannosyl-oligosaccharide 1,2-alpha-mannosidase IB (EC 3.2.1.113) (Mannosidase alpha class 1A member 2) (Processing alpha-1,2-mannosidase IB) (Alpha-1,2-mannosidase IB)	MAN1A2 MAN1B	Homo sapiens (Human)	Golgi apparatus; Golgi membrane; N-glycan processing; calcium ion binding; cellular protein metabolic process; extracellular vesicular exosome; integral component of membrane; lung alveolus development; mannosyl-oligosaccharide 1,2-alpha-mannosidase activity; membrane; nucleolus; post-translational protein modification; protein N-linked glycosylation via asparagine; respiratory gaseous exchange	2	-0.039948	0.785101	62.6328	0.0110668	17.3512	NA	NA	NA	0	1	3.90526e-05	2	NA	0.989255	0.832672	NA	NA	NA	NA	NA	0.0107447	0.167328	NA	NA	NA	NA	NA	0.0103324	0.201207	NA	NA	NA	NA	50
AETVADTR	O60493	2	9	√	SNX3_HUMAN	Sorting nexin-3 (Protein SDP3)	SNX3	Homo sapiens (Human)	cytoplasm; cytosol; early endosome; endocytosis; endosome membrane; extracellular vesicular exosome; hemoglobin biosynthetic process; intracellular membrane-bounded organelle; intracellular protein transport; phosphatidylinositol-3-phosphate binding; protein binding; protein phosphatase binding	5	-0.048405	0.995093	35.5025	0.0195239	14.3197	16.0182	exp_function	14.3197	1	2.2	0.000339951	2	0.9872	0.966121	0.853173	NA	0.553523	NA	0.0739956	0.0128001	0.0338786	0.146827	NA	0.446477	NA	0.926004	0.0129592	0.0349485	0.172097	NA	0.806855	NA	12.3686	65
SLEDPFFVVR	O60499	2	11	√	STX10_HUMAN	Syntaxin-10 (Syn10)	STX10 SYN10	Homo sapiens (Human)	Golgi membrane; Golgi vesicle transport; SNAP receptor activity; SNARE complex; integral component of membrane; intracellular protein transport; retrograde transport, endosome to Golgi; vesicle fusion	6	-0.041466	0.992501	55.0777	0.0125849	16.716	18.2558	exp_function	16.716	1	2.66667	0.000268088	2	0.988128	0.959958	0.879375	0.759819	NA	0.354479	0.0986438	0.011872	0.0400423	0.120625	0.240181	NA	0.645521	0.901356	0.0121811	0.0424494	0.140392	0.315868	NA	1.82359	9.31012	74
VQKESQATLEER	O60502	2	13	no evidence	NCOAT_HUMAN	Bifunctional protein NCOAT (Meningioma-expressed antigen 5) (Nuclear cytoplasmic O-GlcNAcase and acetyltransferase) [Includes: Protein O-GlcNAcase (EC 3.2.1.169) (Glycoside hydrolase O-GlcNAcase) (Hexosaminidase C) (N-acetyl-beta-D-glucosaminidase) (N-acetyl-beta-glucosaminidase) (O-GlcNAcase) (OGA); Histone acetyltransferase (HAT) (EC 2.3.1.48)]	MGEA5 HEXC KIAA0679 MEA5	Homo sapiens (Human)	N-acetylglucosamine metabolic process; aging; cytoplasm; dATP metabolic process; glycoprotein catabolic process; histone acetyltransferase activity; hyalurononglucosaminidase activity; necrotic cell death; negative regulation of cardiac muscle adaptation; negative regulation of protein glycosylation; nucleus; positive regulation of DNA metabolic process; positive regulation of calcium ion transpo…	6	-0.0383308	0.994115	73.3513	0.00944969	18.0833	22.8376	exp_function	18.0833	1	3	8.1985e-05	2	0.993173	0.964651	0.820073	0.74396	0.653978	NA	0.142499	0.00682672	0.0353487	0.179927	0.25604	0.346022	NA	0.857501	0.00690752	0.0362219	0.219491	0.348961	0.530546	NA	6.00204	98
ADGGSPFLGR	O60504	344	353	√	VINEX_HUMAN	Vinexin (SH3-containing adapter molecule 1) (SCAM-1) (Sorbin and SH3 domain-containing protein 3)	SORBS3 SCAM1	Homo sapiens (Human)	actin filament organization; cell adhesion; cell-substrate adhesion; cytoskeleton; cytosol; focal adhesion; muscle contraction; negative regulation of transcription from RNA polymerase II promoter; nucleus; positive regulation of MAPK cascade; positive regulation of cytoskeleton organization; positive regulation of stress fiber assembly; protein binding; structural constituent of cytoskeleton; vi…	7	-0.0374889	0.992387	80.5262	0.00860772	18.4894	18.8984	exp_function	18.4894	1	2.57143	9.59313e-05	2	0.990685	0.985889	0.893943	0.766991	0.644925	0.392824	0.133762	0.00931496	0.0141107	0.106057	0.233009	0.355075	0.607176	0.866238	0.0093751	0.0142797	0.116813	0.302414	0.540254	1.54347	6.50491	97
STSTSCPIPGGR	O60516	2	13	√	4EBP3_HUMAN	Eukaryotic translation initiation factor 4E-binding protein 3 (4E-BP3) (eIF4E-binding protein 3)	EIF4EBP3	Homo sapiens (Human)	eukaryotic translation initiation factor 4F complex; negative regulation of translational initiation; protein binding; translation repressor activity	2	-0.0911993	0.927634	11.1227	0.0623181	7.60036	8.92683	NA	NA	0	1	0.000250327	2	NA	1	NA	NA	0.293103	NA	NA	NA	0	NA	NA	0.706897	NA	NA	NA	0	NA	NA	2.41255	NA	NA	50
MNNKFDALKDDDSGDHDQNEENSTQKDGEKEKTER	O60573	1	35	√	IF4E2_HUMAN	Eukaryotic translation initiation factor 4E type 2 (eIF-4E type 2) (eIF4E type 2) (Eukaryotic translation initiation factor 4E homologous protein) (Eukaryotic translation initiation factor 4E-like 3) (eIF4E-like protein 4E-LP) (mRNA cap-binding protein 4EHP) (mRNA cap-binding protein type 3)	EIF4E2 EIF4EL3	Homo sapiens (Human)	RNA cap binding; cytokine-mediated signaling pathway; cytosol; in utero embryonic development; mRNA cap binding complex; negative regulation of translation; poly(A) RNA binding; protein binding; translation factor activity, nucleic acid binding; translation initiation factor activity; ubiquitin protein ligase binding	1	NA	NA	NA	NA	NA	NA	NA	NA	0	1	0.000102174	2	NA	NA	NA	NA	NA	0.502563	NA	NA	NA	NA	NA	NA	0.497437	NA	NA	NA	NA	NA	NA	0.991483	NA	39
MEPPGGSLGPGR	O60610	1	12	√	DIAP1_HUMAN	Protein diaphanous homolog 1 (Diaphanous-related formin-1) (DRF1)	DIAPH1 DIAP1	Homo sapiens (Human)	actin filament polymerization; cellular response to histamine; cytoplasm; cytoskeleton organization; ion channel binding; mitotic spindle; neuron projection; neuron projection development; poly(A) RNA binding; positive regulation of cell migration; protein binding; protein localization to microtubule; receptor binding; regulation of cell shape; regulation of microtubule-based process; regulation …	7	-0.0340584	0.994067	133.882	0.00517728	20.3517	20.7871	exp_function	20.3517	1	10.2857	0.000202421	2	0.999738	0.997028	0.893194	0.769873	0.665297	0.43956	0.175485	0.000261897	0.00297185	0.106806	0.230127	0.334703	0.56044	0.824515	0.000256402	0.00296923	0.122016	0.298521	0.503292	1.27486	4.7061	105
SADGAEADGSTQVTVEEPVQQPSVVDR	O60664	2	28	√	PLIN3_HUMAN	Perilipin-3 (47 kDa mannose 6-phosphate receptor-binding protein) (47 kDa MPR-binding protein) (Cargo selection protein TIP47) (Mannose-6-phosphate receptor-binding protein 1) (Placental protein 17) (PP17)	PLIN3 M6PRBP1 TIP47	Homo sapiens (Human)	Golgi apparatus; cytoplasm; endosome; endosome membrane; intracellular membrane-bounded organelle; lipid particle; protein binding; vesicle-mediated transport	7	-0.0240709	0.983336	inf	NA	28.7961	29.4318	exp_function	28.7961	1	3.42857	0.000197757	2	0.983301	0.977874	0.969358	0.86947	0.737037	0.562776	0.285404	0.0166994	0.0221265	0.0306421	0.13053	0.262963	0.437224	0.714596	0.01688	0.0231329	0.0307645	0.139528	0.356761	0.759146	2.50344	136
PLLTQQIQDEDDQYSLVASLDNVR	O60671	2	25	no evidence	RAD1_HUMAN	Cell cycle checkpoint protein RAD1 (hRAD1) (EC 3.1.11.2) (DNA repair exonuclease rad1 homolog) (Rad1-like DNA damage checkpoint protein)	RAD1 REC1	Homo sapiens (Human)	3'-5' exonuclease activity; DNA damage checkpoint; DNA repair; DNA replication; cell cycle checkpoint; cellular response to DNA damage stimulus; cellular response to ionizing radiation; damaged DNA binding; exodeoxyribonuclease III activity; intracellular membrane-bounded organelle; meiotic prophase I; nucleic acid phosphodiester bond hydrolysis; nucleoplasm; nucleus; protein binding; substantia …	6	-0.0346171	0.965671	120.842	0.00573597	20.0233	19.7751	exp_function	20.0233	1	3.66667	0.000325485	2	1	1	1	0.782972	NA	0.39847	0.157739	0	0	0	0.217028	NA	0.60153	0.842261	0	0	0	0.278552	NA	1.50966	5.45286	106
CSLASGATGGR	O60678	2	12	√	ANM3_HUMAN	Protein arginine N-methyltransferase 3 (EC 2.1.1.-) (Heterogeneous nuclear ribonucleoprotein methyltransferase-like protein 3)	PRMT3 HRMT1L3	Homo sapiens (Human)	cytoplasm; cytosol; histone arginine methylation; histone-arginine N-methyltransferase activity; metal ion binding; methyltransferase activity; modified amino acid binding; negative regulation of protein ubiquitination; peptidyl-arginine methylation, to asymmetrical-dimethyl arginine; protein binding; protein-arginine N-methyltransferase activity; protein-arginine omega-N asymmetric methyltransfe…	7	-0.031364	0.989201	279.172	0.00248287	22.1001	21.5122	exp_function	22.1001	1	1.85714	8.75506e-05	2	0.998713	0.993567	0.927197	0.815252	0.677074	0.453688	0.204915	0.00128689	0.00643337	0.0728031	0.184748	0.322926	0.546312	0.795085	0.00120649	0.00673718	0.081934	0.225171	0.476863	1.19327	3.88742	92
ASPGKDNYR	O60684	5	13	√	IMA7_HUMAN	Importin subunit alpha-7 (Karyopherin subunit alpha-6)	KPNA6 IPOA7	Homo sapiens (Human)	NLS-bearing protein import into nucleus; cytoplasm; maternal process involved in female pregnancy; nucleus; positive regulation of transcription from RNA polymerase II promoter; protein transporter activity	4	-0.0396828	0.998547	64.1705	0.0108016	17.4672	23.5328	exp_function	17.4672	1	1.25	5.83786e-05	2	NA	0.943455	0.873862	0.730769	NA	NA	0.136492	NA	0.0565452	0.126138	0.269231	NA	NA	0.863508	NA	0.0596538	0.145429	0.369004	NA	NA	6.26959	69
METMASPGKDNYR	O60684	1	13	√	IMA7_HUMAN	Importin subunit alpha-7 (Karyopherin subunit alpha-6)	KPNA6 IPOA7	Homo sapiens (Human)	NLS-bearing protein import into nucleus; cytoplasm; maternal process involved in female pregnancy; nucleus; positive regulation of transcription from RNA polymerase II promoter; protein transporter activity	7	-0.0426434	0.989008	50.3658	0.0137623	16.2545	16.2851	exp_function	16.2545	1	5.28571	0.000246858	2	0.999899	0.990742	0.897951	0.732166	0.589696	0.338513	0.106588	0.000100571	0.00925813	0.102049	0.267834	0.410304	0.661487	0.893412	9.99e-05	0.00926488	0.11418	0.364388	0.695909	1.968	8.35911	101
EELDALLEELER	O60711	2	13	√	LPXN_HUMAN	Leupaxin	LPXN LDLP	Homo sapiens (Human)	cell adhesion; cell projection; cytoplasm; focal adhesion; negative regulation of B cell receptor signaling pathway; negative regulation of cell adhesion; nucleus; perinuclear region of cytoplasm; plasma membrane; podosome; protein binding; protein complex assembly; regulation of cell adhesion mediated by integrin; regulation of transcription, DNA-templated; signal transduction; transcription cof…	6	-0.0369486	0.979713	85.9185	0.0080675	18.7598	18.5533	exp_function	18.7598	1	1.66667	0.000108086	2	1	0.97431	0.95681	0.764983	NA	0.363241	0.167713	0	0.02569	0.0431903	0.235017	NA	0.636759	0.832287	0	0.0281493	0.0435972	0.306867	NA	1.73518	4.96278	108
MEELDALLEELER	O60711	1	13	√	LPXN_HUMAN	Leupaxin	LPXN LDLP	Homo sapiens (Human)	cell adhesion; cell projection; cytoplasm; focal adhesion; negative regulation of B cell receptor signaling pathway; negative regulation of cell adhesion; nucleus; perinuclear region of cytoplasm; plasma membrane; podosome; protein binding; protein complex assembly; regulation of cell adhesion mediated by integrin; regulation of transcription, DNA-templated; signal transduction; transcription cof…	7	-0.0325246	0.976286	190.243	0.00364348	21.3115	20.4728	exp_function	21.3115	1	13.5714	0.00088013	2	0.999827	1	0.948432	0.836864	0.681493	0.424445	0.170458	0.000172598	6.22e-14	0.0515684	0.163136	0.318507	0.575555	0.829542	0.000170411	6.28e-14	0.0548882	0.194209	0.468088	1.35993	4.96623	133
SAPVIFDR	O60749	119	126	√	SNX2_HUMAN	Sorting nexin-2 (Transformation-related gene 9 protein) (TRG-9)	SNX2 TRG9	Homo sapiens (Human)	cytoplasm; cytoplasmic membrane-bounded vesicle; early endosome membrane; endocytosis; endosome membrane; extracellular vesicular exosome; intracellular membrane-bounded organelle; intracellular protein transport; phosphatidylinositol binding; protein binding; retromer complex	6	-0.0223579	0.984432	inf	NA	31.0024	NA	exp_function	31.0024	1	2.16667	0.000104504	2	0.99765	0.980343	0.953093	0.848146	0.756509	0.572641	NA	0.00234951	0.0196568	0.0469075	0.151854	0.243491	0.427359	NA	0.00238719	0.020546	0.0498135	0.178846	0.321421	0.742865	NA	71
ASLEVSR	O60762	2	8	√	DPM1_HUMAN	Dolichol-phosphate mannosyltransferase subunit 1 (EC 2.4.1.83) (Dolichol-phosphate mannose synthase subunit 1) (DPM synthase subunit 1) (Dolichyl-phosphate beta-D-mannosyltransferase subunit 1) (Mannose-P-dolichol synthase subunit 1) (MPD synthase subunit 1)	DPM1	Homo sapiens (Human)	C-terminal protein lipidation; GDP-mannose metabolic process; GPI anchor biosynthetic process; alcohol binding; cellular protein metabolic process; dolichol metabolic process; dolichol-linked oligosaccharide biosynthetic process; dolichol-phosphate-mannose synthase complex; dolichyl-phosphate beta-D-mannosyltransferase activity; dolichyl-phosphate-mannose-protein mannosyltransferase activity; end…	7	-0.0284255	0.994994	inf	NA	24.3847	24.942	exp_function	24.3847	1	2	0.00019256	2	0.985964	0.95598	0.919385	0.827295	0.702082	0.510914	0.232859	0.0140363	0.04402	0.0806151	0.172705	0.297918	0.489086	0.767141	0.0132103	0.0464901	0.0876962	0.208642	0.425291	0.95086	3.3173	65
MDFLLGNPFSSPVGQR	O60784	1	16	√	TOM1_HUMAN	Target of Myb protein 1	TOM1	Homo sapiens (Human)	clathrin binding; cytoplasm; cytosol; early endosome; endocytosis; endosomal transport; endosome; extracellular vesicular exosome; intracellular protein transport; membrane; protein binding; protein transport	7	-0.0324352	0.981627	195.028	0.00355409	21.3702	22.0069	exp_function	21.3702	1	7.42857	0.000377962	2	0.985866	0.939192	0.938099	0.820526	0.693147	0.46153	0.146752	0.0141344	0.0608079	0.061901	0.179474	0.306853	0.53847	0.853248	0.013936	0.0657044	0.0654864	0.218031	0.444253	1.19983	5.85583	119
PEPAKSAPAPKKGSKKAVTKAQKKDGKKR	O60814	2	30	no evidence	H2B1K_HUMAN	Histone H2B type 1-K (H2B K) (HIRA-interacting protein 1)	HIST1H2BK H2BFT HIRIP1	Homo sapiens (Human)	DNA binding; antibacterial humoral response; chromatin organization; defense response to Gram-positive bacterium; extracellular space; innate immune response in mucosa; nucleoplasm; nucleosome; nucleosome assembly; nucleus	5	-0.0277714	0.965699	inf	NA	24.959	NA	exp_function	24.959	1	2	0.000397345	2	1	0.953821	0.887452	0.771784	0.741379	NA	NA	0	0.0461792	0.112548	0.228216	0.258621	NA	NA	0	0.0479279	0.126904	0.295858	0.348432	NA	NA	82
SGASSSEQNNNSYETKTPNLR	O60825	2	22	√	F262_HUMAN	6-phosphofructo-2-kinase/fructose-2,6-bisphosphatase 2 (6PF-2-K/Fru-2,6-P2ase 2) (PFK/FBPase 2) (6PF-2-K/Fru-2,6-P2ase heart-type isozyme) [Includes: 6-phosphofructo-2-kinase (EC 2.7.1.105); Fructose-2,6-bisphosphatase (EC 3.1.3.46)]	PFKFB2	Homo sapiens (Human)	6-phosphofructo-2-kinase activity; ATP binding; carbohydrate metabolic process; carbohydrate phosphorylation; cytosol; fructose 2,6-bisphosphate metabolic process; fructose metabolic process; fructose-2,6-bisphosphate 2-phosphatase activity; glucose catabolic process; glucose metabolic process; glycolytic process; lactate metabolic process; positive regulation of glucokinase activity; positive re…	5	-0.025271	0.948025	inf	NA	27.4285	NA	exp_function	27.4285	1	1.8	8.92256e-05	2	NA	0.997122	0.966435	0.858597	0.732043	0.507694	NA	NA	0.00287762	0.0335651	0.141403	0.267957	0.492306	NA	NA	0.0028726	0.034282	0.163597	0.35244	0.996333	NA	82
PLPVALQTR	O60828	2	10	no evidence	PQBP1_HUMAN	Polyglutamine-binding protein 1 (PQBP-1) (38 kDa nuclear protein containing a WW domain) (Npw38) (Polyglutamine tract-binding protein 1)	PQBP1 NPW38 JM26	Homo sapiens (Human)	DNA binding; cytoplasm; cytoplasmic stress granule; neuronal ribonucleoprotein granule; nucleus; regulation of RNA splicing; regulation of transcription, DNA-templated; ribonucleoprotein complex binding; transcription coactivator activity; transcription, DNA-templated	7	-0.033463	0.993997	151.281	0.00458186	20.7138	21	exp_function	20.7138	1	9.28571	0.000877158	2	0.993396	0.980456	0.916749	0.775417	0.669346	0.443551	0.178807	0.00660426	0.0195435	0.0832512	0.224583	0.330654	0.556449	0.821193	0.00657914	0.022788	0.0897522	0.289967	0.492892	1.25368	4.60278	70
ADAEVIILPKKHKKKKER	O60832	2	19	√	DKC1_HUMAN	H/ACA ribonucleoprotein complex subunit 4 (EC 5.4.99.-) (CBF5 homolog) (Dyskerin) (Nopp140-associated protein of 57 kDa) (Nucleolar protein NAP57) (Nucleolar protein family A member 4) (snoRNP protein DKC1)	DKC1 NOLA4	Homo sapiens (Human)	Cajal body; RNA binding; RNA processing; cell proliferation; cytoplasm; nucleolus; nucleoplasm; nucleus; poly(A) RNA binding; protein binding; pseudouridine synthase activity; pseudouridine synthesis; rRNA processing; telomerase activity; telomerase holoenzyme complex; telomere maintenance; telomere maintenance via telomerase	5	-0.165615	0.85988	5.06931	0.136734	4.18529	6.47395	exp_function	4.18529	1	1.4	6.81826e-05	2	0.946932	0.765071	0.359614	0.418674	NA	NA	0.115661	0.0530682	0.234929	0.640386	0.581326	NA	NA	0.884339	0.0565566	0.292943	1.60488	1.40284	NA	NA	7.74533	108
AESDWDTVTVLR	O60869	2	13	√	EDF1_HUMAN	Endothelial differentiation-related factor 1 (EDF-1) (Multiprotein-bridging factor 1) (MBF1)	EDF1	Homo sapiens (Human)	cytoplasm; endothelial cell differentiation; extracellular vesicular exosome; intracellular; multicellular organismal development; nucleolus; nucleus; poly(A) RNA binding; positive regulation of DNA binding; positive regulation of transcription, DNA-templated; protein binding; regulation of lipid metabolic process; regulation of transcription, DNA-templated; sequence-specific DNA binding; transcr…	3	-0.07479	0.998763	15.0983	0.0459089	9.26791	10.2962	exp_function	9.26791	1	3	0.00050742	2	NA	NA	NA	0.557652	NA	0.155923	0.0320507	NA	NA	NA	0.442348	NA	0.844077	0.967949	NA	NA	NA	0.793651	NA	5.78804	35.8166	96
GKSDFLTPKAIANR	O60870	2	15	no evidence	KIN17_HUMAN	DNA/RNA-binding protein KIN17 (Binding to curved DNA) (KIN, antigenic determinant of recA protein homolog)	KIN BTCD KIN17	Homo sapiens (Human)	DNA binding; DNA recombination; DNA repair; DNA replication; RNA binding; cellular response to DNA damage stimulus; cytoplasm; double-stranded DNA binding; mRNA processing; metal ion binding; nuclear matrix; nucleus; viral process	7	-0.0319678	0.979942	224.56	0.00308669	21.6827	22.0572	exp_function	21.6827	1	3	0.00019109	2	0.997454	0.992715	0.942798	0.81144	0.70757	0.459902	0.149943	0.00254629	0.00728483	0.0572021	0.18856	0.29243	0.540098	0.850057	0.0024563	0.00715954	0.0606984	0.232019	0.413206	1.17374	5.60664	116
MEQPGAAASGAGGGSEEPGGGR	O60879	1	22	√	DIAP2_HUMAN	Protein diaphanous homolog 2 (Diaphanous-related formin-2) (DRF2)	DIAPH2 DIA	Homo sapiens (Human)	actin filament polymerization; cytokinesis; cytosol; early endosome; female gamete generation; multicellular organismal development; oogenesis; receptor binding	7	-0.0288674	0.972218	inf	NA	24.0114	23.0396	exp_function	24.0114	1	4.28571	9.74416e-05	2	0.996968	0.993822	0.941097	0.779736	0.793523	0.482136	0.194949	0.00303217	0.00617815	0.0589033	0.220264	0.206477	0.517864	0.805051	0.00305302	0.00630221	0.0609278	0.282486	0.256894	1.06668	4.13018	157
MDAVAVYHGKISR	O60880	1	13	√	SH21A_HUMAN	SH2 domain-containing protein 1A (Duncan disease SH2-protein) (Signaling lymphocytic activation molecule-associated protein) (SLAM-associated protein) (T-cell signal transduction molecule SAP)	SH2D1A DSHP SAP	Homo sapiens (Human)	SH3/SH2 adaptor activity; cell-cell signaling; cellular defense response; cytoplasm; humoral immune response; positive regulation of natural killer cell mediated cytotoxicity; positive regulation of signal transduction; protein binding	7	-0.0413188	0.986344	55.7297	0.0124377	16.7756	17.014	exp_function	16.7756	1	13	0.00254239	2	0.999947	0.976295	0.915937	0.750418	0.609318	0.347689	0.0966298	5.35e-05	0.0237045	0.0840633	0.249582	0.390682	0.652311	0.90337	5.38e-05	0.0241621	0.0925452	0.333166	0.642112	1.87829	10.6963	92
ANVADTKLYDILGVPPGASENELKKAYR	O60884	2	29	√	DNJA2_HUMAN	DnaJ homolog subfamily A member 2 (Cell cycle progression restoration gene 3 protein) (Dnj3) (Dj3) (HIRA-interacting protein 4) (Renal carcinoma antigen NY-REN-14)	DNAJA2 CPR3 HIRIP4	Homo sapiens (Human)	ATP binding; chaperone binding; cytosol; extracellular vesicular exosome; membrane; metal ion binding; positive regulation of cell proliferation; protein binding; protein refolding; response to heat; unfolded protein binding	6	-0.0262631	0.982274	inf	NA	26.3924	NA	exp_function	26.3924	1	3.66667	0.000222783	2	0.964239	0.971451	0.917488	0.805031	0.763529	0.506889	NA	0.0357608	0.028549	0.0825122	0.194969	0.236471	0.493111	NA	0.0359073	0.028051	0.0922457	0.242718	0.309407	0.972782	NA	101
SITSDEVNFLVYR	O60907	53	65	√	TBL1X_HUMAN	F-box-like/WD repeat-containing protein TBL1X (SMAP55) (Transducin beta-like protein 1X) (Transducin-beta-like protein 1, X-linked)	TBL1X TBL1	Homo sapiens (Human)	Notch signaling pathway; beta-catenin binding; canonical Wnt signaling pathway; cellular lipid metabolic process; histone binding; negative regulation of transcription from RNA polymerase II promoter; nucleoplasm; nucleus; positive regulation of transcription from RNA polymerase II promoter; positive regulation of transcription, DNA-templated; proteasome-mediated ubiquitin-dependent protein catab…	6	-0.0296273	0.953184	928.943	0.000746168	23.3956	26.0187	exp_function	23.3956	1	1.33333	5.78457e-05	2	1	0.89255	1	0.777154	0.658604	NA	0.25131	0	0.10745	0	0.222846	0.341396	NA	0.74869	0	0.120391	0	0.288184	0.518672	NA	2.98507	101
AEAGAGLSETVTETTVTVTTEPENR	O60927	2	26	√	PP1RB_HUMAN	Protein phosphatase 1 regulatory subunit 11 (Hemochromatosis candidate gene V protein) (HCG V) (Protein phosphatase inhibitor 3)	PPP1R11 HCGV TCTE5	Homo sapiens (Human)	cytoplasm; protein binding; protein phosphatase inhibitor activity	6	-0.0319005	0.987763	229.567	0.00301937	21.7284	22.3203	exp_function	21.7284	1	2.83333	0.000562906	2	0.963141	0.92699	0.835738	NA	0.727822	0.462921	0.202093	0.0368585	0.0730101	0.164262	NA	0.272178	0.537079	0.797907	0.039162	0.0717023	0.197239	NA	0.348048	1.15133	3.93144	112
MIEESGNKR	O60941	1	9	√	DTNB_HUMAN	Dystrobrevin beta (DTN-B) (Beta-dystrobrevin)	DTNB	Homo sapiens (Human)	calcium ion binding; cytoplasm; synapse; zinc ion binding	4	-0.0394321	0.994545	65.695	0.010551	17.5782	23.0605	exp_function	17.5782	1	2	7.98493e-05	2	NA	0.952276	0.853342	0.695205	NA	NA	0.176748	NA	0.0477244	0.146658	0.304795	NA	NA	0.823252	NA	0.0544198	0.171733	0.438596	NA	NA	4.65766	63
TSPAKFKKDKEIIAEYDTQVKEIR	O75044	2	25	√	SRGP2_HUMAN	SLIT-ROBO Rho GTPase-activating protein 2 (srGAP2) (Formin-binding protein 2) (Rho GTPase-activating protein 34)	SRGAP2 ARHGAP34 FNBP2 KIAA0456 SRGAP2A	Homo sapiens (Human)	Rac GTPase activator activity; Rac GTPase binding; actin filament severing; axon guidance; cell junction; cytosol; dendritic spine development; dendritic spine head; extension of a leading process involved in cell motility in cerebral cortex radial glia guided migration; filopodium assembly; lamellipodium; lamellipodium assembly involved in ameboidal cell migration; negative regulation of neuron …	2	-0.0378801	0.999906	77.0256	0.00899892	18.2985	NA	NA	NA	0	1	2.33732e-05	2	0.982072	NA	0.859281	NA	NA	NA	NA	0.0179279	NA	0.140719	NA	NA	NA	NA	0.0174523	NA	0.16835	NA	NA	NA	NA	76
MEPSYGGGLFDMVKGGAGR	O75061	14	32	√	AUXI_HUMAN	Putative tyrosine-protein phosphatase auxilin (EC 3.1.3.48) (DnaJ homolog subfamily C member 6)	DNAJC6 KIAA0473	Homo sapiens (Human)	cell death; cytosol; membrane organization; post-Golgi vesicle-mediated transport; protein tyrosine phosphatase activity	1	NA	NA	NA	NA	NA	NA	NA	NA	0	2	5.48362e-05	2	NA	NA	NA	NA	NA	NA	0	NA	NA	NA	NA	NA	NA	1	NA	NA	NA	NA	NA	NA	0	108
PYEIKKVFASLPQVER	O75083	2	17	no evidence	WDR1_HUMAN	WD repeat-containing protein 1 (Actin-interacting protein 1) (AIP1) (NORI-1)	WDR1	Homo sapiens (Human)	blood coagulation; cell junction; cell projection; cytoplasm; cytosol; extracellular region; extracellular vesicular exosome; platelet activation; platelet degranulation; podosome; sensory perception of sound	7	-0.0202991	0.985471	inf	NA	34.1468	34.2906	exp_function	34.1468	1	25.8571	0.00106811	2	0.983713	0.984951	0.961141	0.839719	0.830243	0.613234	0.349148	0.0162867	0.0150486	0.0388595	0.160281	0.169757	0.386766	0.650852	0.0168797	0.0146693	0.0399044	0.19084	0.198964	0.636622	1.92812	147
METDLNSQDR	O75143	1	10	√	ATG13_HUMAN	Autophagy-related protein 13	ATG13 KIAA0652	Homo sapiens (Human)	ULK1-ATG13-FIP200 complex; autophagic vacuole assembly; cytosol; pre-autophagosomal structure; protein binding; protein kinase binding	5	-0.0718327	0.983474	16.1379	0.0429516	9.64946	9.57913	exp_function	9.64946	1	2.6	0.00012589	2	0.99991	0.970727	0.799077	NA	0.370226	NA	0.0333798	8.99e-05	0.0292728	0.200923	NA	0.629774	NA	0.96662	9.27e-05	0.0312526	0.252634	NA	1.69805	NA	29.2826	92
MNSIKNVPAR	O75146	1	10	√	HIP1R_HUMAN	Huntingtin-interacting protein 1-related protein (HIP1-related protein) (Huntingtin-interacting protein 12) (HIP-12)	HIP1R HIP12 KIAA0655	Homo sapiens (Human)	clathrin-coated vesicle; clathrin-coated vesicle membrane; coated pit; cytoplasm; cytoskeleton; intracellular membrane-bounded organelle; perinuclear region of cytoplasm; phosphatidylinositol binding; protein binding; receptor-mediated endocytosis	7	-0.0372986	0.987675	82.346	0.0084175	18.5837	19.0341	exp_function	18.5837	1	3.14286	7.36651e-05	2	1	1	0.886131	0.766566	0.674439	0.376851	0.132327	0	0	0.113869	0.233434	0.325561	0.623149	0.867673	0	0	0.128584	0.303951	0.482691	1.65399	6.8861	87
MDLVKSHLMYAVR	O75157	694	706	√	T22D2_HUMAN	TSC22 domain family protein 2 (TSC22-related-inducible leucine zipper protein 4)	TSC22D2 KIAA0669 TILZ4	Homo sapiens (Human)	response to osmotic stress; sequence-specific DNA binding transcription factor activity	3	-0.0464366	0.990291	39.4833	0.0175555	14.9267	26.4807	exp_function	14.9267	1	2.33333	7.48843e-05	2	0.998105	1	NA	NA	NA	NA	0.0874301	0.00189508	0	NA	NA	NA	NA	0.91257	0.00201247	0	0	NA	NA	NA	11.279	70
ASESETLNPSAR	O75164	2	13	√	KDM4A_HUMAN	Lysine-specific demethylase 4A (EC 1.14.11.-) (JmjC domain-containing histone demethylation protein 3A) (Jumonji domain-containing protein 2A)	KDM4A JHDM3A JMJD2 JMJD2A KIAA0677	Homo sapiens (Human)	cardiac muscle hypertrophy in response to stress; cytoplasm; histone H3-K36 demethylation; histone demethylase activity (H3-K36 specific); histone demethylation; methylated histone binding; negative regulation of transcription, DNA-templated; nucleolus; nucleus; protein binding; transcription, DNA-templated; ubiquitin protein ligase binding; viral process; zinc ion binding	7	-0.105322	0.985631	9.06777	0.0764408	6.58123	6.15373	exp_function	6.58123	1	1.71429	4.0332e-05	2	0.93167	0.809219	0.626107	0.391895	0.337298	0.125378	0.0218168	0.0683304	0.190781	0.373893	0.608105	0.662702	0.874622	0.978183	0.0753639	0.232974	0.600767	1.53957	1.9685	7.0082	44.5236	91
MLDNDSILVDAIR	O75175	189	201	no evidence	CNOT3_HUMAN	CCR4-NOT transcription complex subunit 3 (CCR4-associated factor 3) (Leukocyte receptor cluster member 2)	CNOT3 KIAA0691 LENG2 NOT3	Homo sapiens (Human)	CCR4-NOT complex; RNA metabolic process; cytoplasmic mRNA processing body; cytosol; gene expression; gene silencing by RNA; mRNA metabolic process; nuclear-transcribed mRNA catabolic process, deadenylation-dependent decay; nuclear-transcribed mRNA poly(A) tail shortening; nucleus; protein binding; regulation of stem cell maintenance; regulation of transcription, DNA-templated; regulation of trans…	4	-0.0296771	0.996521	870.826	0.000795965	23.3563	22.6729	exp_function	23.3563	1	2	6.6488e-05	2	NA	NA	NA	0.801153	0.692557	0.476057	0.254263	NA	NA	NA	0.198847	0.307443	0.523943	0.745737	NA	NA	NA	0.248756	0.44405	1.10018	2.87356	115
SVAFASAR	O75177	2	9	√	CREST_HUMAN	Calcium-responsive transactivator (SS18-like protein 1) (SYT homolog 1)	SS18L1 CREST KIAA0693	Homo sapiens (Human)	chromatin modification; condensed chromosome kinetochore; condensed nuclear chromosome, centromeric region; dendrite development; kinetochore; nuclear body; nucleus; positive regulation of transcription, DNA-templated; regulation of dendrite development; transcription, DNA-templated	5	-0.0267615	0.967143	inf	NA	25.9009	23.2982	exp_function	25.9009	1	2.4	0.000151714	2	0.998877	0.96853	0.949783	NA	0.763767	0.483616	NA	0.00112291	0.0314704	0.0502166	NA	0.236233	0.516384	NA	0.00109178	0.0335645	0.049235	NA	0.310078	1.06735	NA	78
MEKATVPVAAATAAEGEGSPPAVAAVAGPPAAAEVGGGVGGSSR	O75179	1	44	√	ANR17_HUMAN	Ankyrin repeat domain-containing protein 17 (Gene trap ankyrin repeat protein) (Serologically defined breast cancer antigen NY-BR-16)	ANKRD17 GTAR KIAA0697	Homo sapiens (Human)	blood vessel maturation; cytoplasm; negative regulation of smooth muscle cell differentiation; nucleus; poly(A) RNA binding; viral process	1	NA	NA	NA	NA	NA	NA	NA	NA	0	2	1.92338e-05	2	NA	NA	NA	NA	NA	0.163906	NA	NA	NA	NA	NA	NA	0.836094	NA	NA	NA	NA	NA	NA	5.10204	NA	69
AHAGGGSGGSGAGGPAGR	O75182	2	19	N.D.	SIN3B_HUMAN	Paired amphipathic helix protein Sin3b (Histone deacetylase complex subunit Sin3b) (Transcriptional corepressor Sin3b)	SIN3B KIAA0700	Homo sapiens (Human)	X chromosome; XY body; Y chromosome; autosome; cardiac muscle tissue development; cellular lipid metabolic process; chromatin binding; cytoplasm; negative regulation of transcription, DNA-templated; nucleoplasm; nucleus; protein binding; skeletal muscle tissue development; small molecule metabolic process; transcription corepressor activity; transcription, DNA-templated	4	-0.0496431	0.997106	33.3854	0.020762	13.9626	16.2623	exp_function	13.9626	1	1.5	3.23142e-05	2	0.991093	0.952942	0.820537	NA	NA	0.297737	NA	0.00890662	0.0470577	0.179463	NA	NA	0.702263	NA	0.00819726	0.0497841	0.195462	NA	NA	2.39935	NA	132
VDYYEVLGVQR	O75190	2	12	√	DNJB6_HUMAN	DnaJ homolog subfamily B member 6 (HHDJ1) (Heat shock protein J2) (HSJ-2) (MRJ) (MSJ-1)	DNAJB6 HSJ2 MRJ MSJ1	Homo sapiens (Human)	ATPase activator activity; DNA binding; Z disc; actin cytoskeleton organization; chaperone binding; chorio-allantoic fusion; chorion development; cytoplasm; cytosol; extracellular matrix organization; heat shock protein binding; intermediate filament organization; negative regulation of cysteine-type endopeptidase activity involved in apoptotic process; negative regulation of inclusion body assem…	7	-0.0993164	0.993496	9.84092	0.0704352	6.97918	6.97896	exp_function	6.97918	1	3.85714	0.000296181	2	1	0.89339	0.691824	0.434252	0.275321	0.110773	0.0296584	0	0.10661	0.308176	0.565748	0.724679	0.889227	0.970342	0	0.119328	0.445333	1.30298	2.62923	8.11227	32.6052	84
MVDYYEVLGVQR	O75190	1	12	no evidence	DNJB6_HUMAN	DnaJ homolog subfamily B member 6 (HHDJ1) (Heat shock protein J2) (HSJ-2) (MRJ) (MSJ-1)	DNAJB6 HSJ2 MRJ MSJ1	Homo sapiens (Human)	ATPase activator activity; DNA binding; Z disc; actin cytoskeleton organization; chaperone binding; chorio-allantoic fusion; chorion development; cytoplasm; cytosol; extracellular matrix organization; heat shock protein binding; intermediate filament organization; negative regulation of cysteine-type endopeptidase activity involved in apoptotic process; negative regulation of inclusion body assem…	2	-0.0569449	0.99858	24.699	0.0280638	12.1722	NA	NA	NA	0	1.5	0.000115181	2	0.970622	0.91859	NA	NA	NA	NA	NA	0.0293781	0.0814097	NA	NA	NA	NA	NA	0.032961	0.0820479	NA	0	NA	NA	NA	83
AEHAPR	O75191	2	7	N.D.	XYLB_HUMAN	Xylulose kinase (Xylulokinase) (EC 2.7.1.17)	XYLB	Homo sapiens (Human)	ATP binding; D-xylose metabolic process; carbohydrate metabolic process; carbohydrate phosphorylation; extracellular vesicular exosome; generation of precursor metabolites and energy; xylulokinase activity; xylulose catabolic process; xylulose metabolic process	1	NA	NA	NA	NA	NA	NA	NA	NA	0	1	4.67029e-05	2	NA	NA	NA	0.858631	NA	NA	NA	NA	NA	NA	0.141369	NA	NA	NA	NA	NA	NA	0.166667	NA	NA	NA	48
MYAPGGAGLPGGR	O75204	1	13	√	TM127_HUMAN	Transmembrane protein 127	TMEM127	Homo sapiens (Human)	cytoplasm; integral component of membrane; negative regulation of TOR signaling; negative regulation of cell proliferation; plasma membrane	0	NA	NA	NA	NA	NA	NA	NA	NA	0	1	0.00010518	2	NA	NA	NA	NA	NA	NA	NA	NA	NA	NA	NA	NA	NA	NA	NA	NA	NA	NA	0	NA	NA	52
AAAAVSGALGR	O75208	2	12	N.D.	COQ9_HUMAN	Ubiquinone biosynthesis protein COQ9, mitochondrial	COQ9 C16orf49 HSPC326 PSEC0129	Homo sapiens (Human)	mitochondrial electron transport, NADH to ubiquinone; mitochondrion; ubiquinone biosynthetic process	1	NA	NA	NA	NA	NA	NA	NA	NA	0	1	7.87193e-05	2	NA	NA	NA	NA	0.0730401	NA	NA	NA	NA	NA	NA	0.92696	NA	NA	NA	NA	NA	NA	12.6904	NA	NA	73
MESNLYQDQSEDKR	O75264	71	84	√	SIM24_HUMAN	Small integral membrane protein 24	SMIM24 C19orf77 HSPC323	Homo sapiens (Human)	extracellular vesicular exosome; integral component of membrane	4	-0.0288361	0.967364	inf	NA	24.0374	21.7895	exp_function	24.0374	1	2.75	0.000529539	2	NA	NA	0.968765	NA	0.728298	0.448448	0.264855	NA	NA	0.0312347	NA	0.271702	0.551552	0.735145	NA	0	0.0377274	NA	0.36453	1.23016	2.77778	93
ASQSQGIQQLLQAEKR	O75348	2	17	√	VATG1_HUMAN	V-type proton ATPase subunit G 1 (V-ATPase subunit G 1) (V-ATPase 13 kDa subunit 1) (Vacuolar proton pump subunit G 1) (Vacuolar proton pump subunit M16)	ATP6V1G1 ATP6G ATP6G1 ATP6J	Homo sapiens (Human)	ATPase binding; cellular iron ion homeostasis; cytosol; extracellular vesicular exosome; hydrolase activity, acting on acid anhydrides, catalyzing transmembrane movement of substances; insulin receptor signaling pathway; interaction with host; lysosomal membrane; phagosome maturation; plasma membrane; proton transport; transferrin transport; transmembrane transport; vacuolar proton-transporting V…	7	-0.0904556	0.992802	11.2571	0.0615744	7.66285	7.60575	exp_function	7.66285	1	9.71429	0.00206081	2	0.991245	0.929861	0.727893	0.475082	0.319886	0.088187	0.0172953	0.00875487	0.0701389	0.272107	0.524918	0.680114	0.911813	0.982705	0.00878515	0.075948	0.373607	1.10534	2.12725	10.4091	56.5291	134
AAEADGPLKR	O75352	2	11	√	MPU1_HUMAN	Mannose-P-dolichol utilization defect 1 protein (Suppressor of Lec15 and Lec35 glycosylation mutation homolog) (SL15)	MPDU1	Homo sapiens (Human)	dolichol-linked oligosaccharide biosynthetic process; endoplasmic reticulum; endoplasmic reticulum membrane; extracellular vesicular exosome; integral component of membrane; mitochondrion; oligosaccharide biosynthetic process; protein folding; transport	1	NA	NA	NA	NA	NA	NA	NA	NA	0	1	0.000101347	2	NA	NA	NA	NA	NA	NA	0.286682	NA	NA	NA	NA	NA	NA	0.713318	NA	NA	NA	NA	NA	NA	2.4947	48
PVTEKDLAEDAPWKKIQQNTFTR	O75369	2	24	no evidence	FLNB_HUMAN	Filamin-B (FLN-B) (ABP-278) (ABP-280 homolog) (Actin-binding-like protein) (Beta-filamin) (Filamin homolog 1) (Fh1) (Filamin-3) (Thyroid autoantigen) (Truncated actin-binding protein) (Truncated ABP)	FLNB FLN1L FLN3 TABP TAP	Homo sapiens (Human)	Z disc; actin binding; actin cytoskeleton; actin cytoskeleton organization; cell cortex; cell differentiation; cytokine-mediated signaling pathway; cytoplasm; cytoskeletal anchoring at plasma membrane; cytosol; extracellular vesicular exosome; focal adhesion; identical protein binding; integral component of membrane; plasma membrane; poly(A) RNA binding; protein binding; signal transduction; skel…	3	-0.022588	0.991839	inf	NA	30.6865	34.9078	exp_function	30.6865	1	2	1.92412e-05	2	NA	NA	0.92988	0.870022	NA	NA	0.319963	NA	NA	0.0701199	0.129978	NA	NA	0.680037	NA	NA	0.0751315	0.143826	NA	NA	2.14128	118
ASSEQAEQPSQPSSTPGSENVLPR	O75381	2	25	√	PEX14_HUMAN	Peroxisomal membrane protein PEX14 (PTS1 receptor-docking protein) (Peroxin-14) (Peroxisomal membrane anchor protein PEX14)	PEX14	Homo sapiens (Human)	beta-tubulin binding; integral component of membrane; intracellular; intracellular membrane-bounded organelle; microtubule anchoring; microtubule binding; negative regulation of protein binding; negative regulation of protein homotetramerization; negative regulation of sequence-specific DNA binding transcription factor activity; negative regulation of transcription, DNA-templated; nucleolus; nucl…	5	-0.0329768	0.932487	169.238	0.00409569	21.0192	19.4265	exp_function	21.0192	1	1.6	0.00010624	2	NA	NA	1	0.781405	0.732763	0.356654	0.210847	NA	NA	0	0.218595	0.267237	0.643346	0.789153	NA	NA	0	0.280112	0.364507	1.80505	3.66461	86
SQLSAAVTALNSESNFAR	O75390	166	183	no evidence	CISY_HUMAN	Citrate synthase, mitochondrial (EC 2.3.3.1) (Citrate (Si)-synthase)	CS	Homo sapiens (Human)	carbohydrate metabolic process; cellular carbohydrate metabolic process; cellular metabolic process; citrate (Si)-synthase activity; extracellular vesicular exosome; mitochondrial matrix; mitochondrion; nucleus; poly(A) RNA binding; small molecule metabolic process; tricarboxylic acid cycle	3	-0.0239977	0.995087	inf	NA	28.8839	33.5756	exp_function	28.8839	1	2	0.000107437	2	NA	0.989879	NA	0.847755	NA	NA	0.303869	NA	0.0101208	NA	0.152245	NA	NA	0.696131	NA	0.0100849	NA	0.180505	NA	NA	2.29853	142
ADLLGSILSSMEKPPSLGDQETR	O75391	2	24	√	SPAG7_HUMAN	Sperm-associated antigen 7	SPAG7	Homo sapiens (Human)	nucleic acid binding; nucleus	7	-0.0510477	0.977621	31.2699	0.0221666	13.5784	11.5937	exp_function	13.5784	1	5.42857	0.000598643	2	0.96856	1	0.90343	0.673701	0.48036	0.295466	0.0750949	0.0314398	0	0.0965699	0.326299	0.51964	0.704534	0.924905	0.0308199	0	0.0912832	0.487805	1.08028	2.36911	12.458	117
VANIEEVLQR	O75396	150	159	no evidence	SC22B_HUMAN	Vesicle-trafficking protein SEC22b (ER-Golgi SNARE of 24 kDa) (ERS-24) (ERS24) (SEC22 vesicle-trafficking protein homolog B) (SEC22 vesicle-trafficking protein-like 1)	SEC22B SEC22L1	Homo sapiens (Human)	ER to Golgi vesicle-mediated transport; Golgi apparatus; endoplasmic reticulum membrane; endoplasmic reticulum-Golgi intermediate compartment; endoplasmic reticulum-Golgi intermediate compartment membrane; integral component of membrane; melanosome; protein binding; protein transport	5	-0.0305539	0.964781	414.368	0.00167278	22.686	23.5712	exp_function	22.686	1	1.2	0.000139718	2	0.933451	1	0.883958	0.754185	NA	0.493	NA	0.0665486	0	0.116042	0.245815	NA	0.507	NA	0.0750223	0	0.131199	0.326158	NA	1.02999	NA	84
VLLTMIAR	O75396	2	9	no evidence	SC22B_HUMAN	Vesicle-trafficking protein SEC22b (ER-Golgi SNARE of 24 kDa) (ERS-24) (ERS24) (SEC22 vesicle-trafficking protein homolog B) (SEC22 vesicle-trafficking protein-like 1)	SEC22B SEC22L1	Homo sapiens (Human)	ER to Golgi vesicle-mediated transport; Golgi apparatus; endoplasmic reticulum membrane; endoplasmic reticulum-Golgi intermediate compartment; endoplasmic reticulum-Golgi intermediate compartment membrane; integral component of membrane; melanosome; protein binding; protein transport	7	-0.0257888	0.989944	inf	NA	26.8779	26.1165	exp_function	26.8779	1	12.2857	0.00143044	2	0.999889	0.993527	0.938765	0.845806	0.748538	0.52251	0.267257	0.000111346	0.00647273	0.0612347	0.154194	0.251462	0.47749	0.732743	0.00011167	0.00654848	0.0652698	0.183895	0.33652	0.913951	2.741	73
MVLLTMIAR	O75396	1	9	N.D.	SC22B_HUMAN	Vesicle-trafficking protein SEC22b (ER-Golgi SNARE of 24 kDa) (ERS-24) (ERS24) (SEC22 vesicle-trafficking protein homolog B) (SEC22 vesicle-trafficking protein-like 1)	SEC22B SEC22L1	Homo sapiens (Human)	ER to Golgi vesicle-mediated transport; Golgi apparatus; endoplasmic reticulum membrane; endoplasmic reticulum-Golgi intermediate compartment; endoplasmic reticulum-Golgi intermediate compartment membrane; integral component of membrane; melanosome; protein binding; protein transport	2	-0.0185604	0.74329	inf	NA	37.3455	NA	NA	NA	0	1.5	0.000174647	2	NA	1	0.917662	NA	NA	NA	NA	NA	0	0.0823379	NA	NA	NA	NA	NA	0	0.0897666	NA	NA	NA	NA	63
MFVSDFR	O75419	1	7	no evidence	CDC45_HUMAN	Cell division control protein 45 homolog (PORC-PI-1)	CDC45 CDC45L CDC45L2 UNQ374/PRO710	Homo sapiens (Human)	DNA replication; DNA replication checkpoint; DNA replication initiation; DNA strand elongation involved in DNA replication; G1/S transition of mitotic cell cycle; centrosome; cytoplasm; mitotic cell cycle; nucleoplasm; nucleus; protein binding; regulation of transcription involved in G1/S transition of mitotic cell cycle	1	NA	NA	NA	NA	NA	NA	NA	NA	0	2	8.84549e-05	2	NA	NA	0.832694	NA	NA	NA	NA	NA	NA	0.167306	NA	NA	NA	NA	NA	NA	0.20006	NA	NA	NA	NA	68
AAETLNFGPEWLR	O75420	2	14	N.D.	PERQ1_HUMAN	PERQ amino acid-rich with GYF domain-containing protein 1 (GRB10-interacting GYF protein 1)	GIGYF1 CDS2 PERQ1 PP3360	Homo sapiens (Human)	insulin-like growth factor receptor signaling pathway	1	NA	NA	NA	NA	NA	NA	NA	NA	0	2	4.83724e-05	2	NA	NA	NA	NA	NA	NA	0.0439732	NA	NA	NA	NA	NA	NA	0.956027	NA	NA	NA	NA	NA	NA	20.1694	85
AAAVAAPLAAGGEEAAATTSVPGSPGLPGR	O75427	2	31	√	LRCH4_HUMAN	Leucine-rich repeat and calponin homology domain-containing protein 4 (Leucine-rich repeat neuronal protein 4) (Leucine-rich neuronal protein)	LRCH4 LRN LRRN1 LRRN4	Homo sapiens (Human)	PML body; nervous system development; protein binding	3	-0.102417	0.931597	9.42594	0.0735361	6.76788	NA	exp_function	6.76788	1	1.33333	4.88682e-05	2	NA	NA	NA	NA	0.312572	0.0453531	0.0429158	NA	NA	NA	NA	0.687428	0.954647	0.957084	NA	NA	0	NA	2.19732	21.0526	22.3214	88
VNLLQIVR	O75438	2	9	no evidence	NDUB1_HUMAN	NADH dehydrogenase [ubiquinone] 1 beta subcomplex subunit 1 (Complex I-MNLL) (CI-MNLL) (NADH-ubiquinone oxidoreductase MNLL subunit)	NDUFB1	Homo sapiens (Human)	NADH dehydrogenase (ubiquinone) activity; cellular metabolic process; extracellular vesicular exosome; integral component of membrane; mitochondrial electron transport, NADH to ubiquinone; mitochondrial inner membrane; mitochondrial respiratory chain complex I; respiratory electron transport chain; small molecule metabolic process	4	-0.140459	-0.480828	6.21224	0.111578	4.93488	10.1819	>3 timepoints; not valid turnover measurement	NA	0	1.75	0.000755298	0	NA	0.685666	0.401828	0.294955	0.461119	NA	NA	NA	0.314334	0.598172	0.705045	0.538881	NA	NA	NA	0.468064	1.46514	0.239234	1.16863	NA	NA	72
MNGFTPDEMSR	O75446	1	11	√	SAP30_HUMAN	Histone deacetylase complex subunit SAP30 (30 kDa Sin3-associated polypeptide) (Sin3 corepressor complex subunit SAP30) (Sin3-associated polypeptide p30)	SAP30	Homo sapiens (Human)	DNA binding; histone deacetylase complex; metal ion binding; negative regulation of transcription from RNA polymerase II promoter; protein binding; regulation of transcription, DNA-templated; skeletal muscle cell differentiation; transcription corepressor activity; transcription, DNA-templated	7	-0.0747405	0.990447	15.1146	0.0458594	9.27405	9.34492	exp_function	9.27405	1	2.28571	0.00026008	2	0.987002	0.960468	0.782381	0.560922	0.37973	0.135895	0.0195181	0.0129984	0.0395325	0.217619	0.439078	0.62027	0.864105	0.980482	0.0130167	0.0416497	0.278248	0.789216	1.638	6.43666	50.1756	63
MNNTAASPMSTATSSSGR	O75486	83	100	√	SUPT3_HUMAN	Transcription initiation protein SPT3 homolog (SPT3-like protein)	SUPT3H SPT3	Homo sapiens (Human)	STAGA complex; chromatin organization; cytoplasm; histone H3 acetylation; histone deubiquitination; nucleus; positive regulation of transcription, DNA-templated; regulation of transcription from RNA polymerase II promoter; regulation of transcription, DNA-templated; transcription coactivator activity; transcription factor TFTC complex; transcription from RNA polymerase II promoter	3	-0.0487263	0.94592	34.9278	0.0198452	14.2253	13.1171	exp_function	14.2253	1	1.66667	0.000104565	2	NA	NA	NA	0.73839	0.52064	0.298915	NA	NA	NA	NA	0.26161	0.47936	0.701085	NA	NA	NA	NA	0.35461	0.87184	2.34577	NA	96
MIQPSASGSLVGR	O75496	28	40	√	GEMI_HUMAN	Geminin	GMNN	Homo sapiens (Human)	cytoplasm; cytosol; histone deacetylase binding; mitotic cell cycle; negative regulation of DNA replication; negative regulation of cell cycle; negative regulation of transcription, DNA-templated; nucleoplasm; nucleus; organ morphogenesis; protein binding; protein complex assembly; transcription corepressor activity	3	-0.166229	0.943731	5.04666	0.137348	4.16984	NA	exp_function	4.16984	1	1	0.000119774	2	NA	NA	NA	0.295337	0.0991551	0.00730438	NA	NA	NA	NA	0.704663	0.900845	0.992696	NA	NA	NA	NA	2.38663	8.70322	144.3	NA	82
MNPSMKQKQEEIKENIKNSSVPR	O75496	1	23	N.D.	GEMI_HUMAN	Geminin	GMNN	Homo sapiens (Human)	cytoplasm; cytosol; histone deacetylase binding; mitotic cell cycle; negative regulation of DNA replication; negative regulation of cell cycle; negative regulation of transcription, DNA-templated; nucleoplasm; nucleus; organ morphogenesis; protein binding; protein complex assembly; transcription corepressor activity	1	NA	NA	NA	NA	NA	NA	NA	NA	0	1	0.000119774	2	NA	0.882758	NA	NA	NA	NA	NA	NA	0.117242	NA	NA	NA	NA	NA	NA	0.120739	NA	NA	NA	NA	NA	46
MEEKYLPELMAEKDSLDPSFTHALR	O75525	1	25	√	KHDR3_HUMAN	KH domain-containing, RNA-binding, signal transduction-associated protein 3 (RNA-binding protein T-Star) (Sam68-like mammalian protein 2) (SLM-2) (Sam68-like phosphotyrosine protein)	KHDRBS3 SALP SLM2	Homo sapiens (Human)	RNA binding; nucleus; poly(A) RNA binding; protein binding; regulation of transcription, DNA-templated; spermatogenesis; transcription, DNA-templated	4	-0.0178205	0.917669	inf	NA	38.896	NA	exp_function	38.896	1	1.5	0.000108523	2	0.976802	0.976631	0.899329	NA	0.820003	NA	NA	0.0231981	0.0233686	0.100671	NA	0.179997	NA	NA	0.0244412	0.0249186	0.107184	NA	0.220347	NA	NA	66
AKIAKTHEDIEAQIR	O75533	2	16	√	SF3B1_HUMAN	Splicing factor 3B subunit 1 (Pre-mRNA-splicing factor SF3b 155 kDa subunit) (SF3b155) (Spliceosome-associated protein 155) (SAP 155)	SF3B1 SAP155	Homo sapiens (Human)	RNA splicing; RNA splicing, via transesterification reactions; U12-type spliceosomal complex; anterior/posterior pattern specification; catalytic step 2 spliceosome; chromatin binding; gene expression; intracellular membrane-bounded organelle; mRNA splicing, via spliceosome; nuclear speck; nucleoplasm; nucleus; poly(A) RNA binding; protein binding; spliceosomal complex	7	-0.0293071	0.981554	1627.33	0.000425942	23.6512	22.4391	exp_function	23.6512	1	7	0.000134378	2	0.999991	0.99926	0.94825	0.837642	0.723386	0.466597	0.210586	9.13e-06	0.00073982	0.0517499	0.162358	0.276614	0.533403	0.789414	9.17e-06	0.00076296	0.0551136	0.185477	0.382601	1.14512	3.74546	122
MLLKKKQAR	O75534	177	185	√	CSDE1_HUMAN	Cold shock domain-containing protein E1 (N-ras upstream gene protein) (Protein UNR)	CSDE1 D1S155E KIAA0885 NRU UNR	Homo sapiens (Human)	CRD-mediated mRNA stability complex; DNA binding; Golgi apparatus; cytoplasm; male gonad development; nuclear-transcribed mRNA catabolic process, no-go decay; plasma membrane; poly(A) RNA binding; regulation of transcription, DNA-templated	5	-0.060466	0.990672	21.9456	0.0315849	11.4634	11.2414	exp_function	11.4634	1	1.8	5.64648e-05	2	1	0.897819	0.788871	0.633483	0.468759	NA	NA	0	0.102181	0.211129	0.366517	0.531241	NA	NA	0	0.109257	0.247097	0.580329	1.13852	NA	NA	69
SFDPNLLHNNGHNGYPNGTSAALR	O75534	2	25	N.D.	CSDE1_HUMAN	Cold shock domain-containing protein E1 (N-ras upstream gene protein) (Protein UNR)	CSDE1 D1S155E KIAA0885 NRU UNR	Homo sapiens (Human)	CRD-mediated mRNA stability complex; DNA binding; Golgi apparatus; cytoplasm; male gonad development; nuclear-transcribed mRNA catabolic process, no-go decay; plasma membrane; poly(A) RNA binding; regulation of transcription, DNA-templated	7	-0.0772381	0.988654	14.334	0.048357	8.97416	9.28509	exp_function	8.97416	1	2	6.27387e-05	2	0.926631	0.96065	0.750649	0.563479	0.365893	0.126665	0.0455512	0.0733694	0.0393502	0.249351	0.436521	0.634107	0.873335	0.954449	0.0824162	0.0412538	0.313174	0.784936	1.7099	6.84697	18.8715	83
MEVKDANSALLSNYEVFQLLTDLKEQR	O75575	1	27	N.D.	RPC9_HUMAN	DNA-directed RNA polymerase III subunit RPC9 (RNA polymerase III subunit C9) (Calcitonin gene-related peptide-receptor component protein) (CGRP-RCP) (CGRP-receptor component protein) (CGRPRCP) (HsC17)	CRCP	Homo sapiens (Human)	DNA polymerase III complex; DNA-directed RNA polymerase activity; acrosomal vesicle; calcitonin gene-related polypeptide receptor activity; defense response to virus; innate immune response; neuropeptide signaling pathway; nucleotide binding; nucleus; plasma membrane; transcription from RNA polymerase III promoter	2	-0.121583	0.777425	7.47718	0.0927017	5.70103	NA	NA	NA	0	1	0.00016914	2	1	0.811087	NA	NA	NA	NA	NA	0	0.188913	NA	NA	NA	NA	NA	0	0.211175	NA	NA	NA	NA	NA	103
MEEEGGSSGGAAGTSADGGDGGEQLLTVKHELR	O75582	1	33	N.D.	KS6A5_HUMAN	Ribosomal protein S6 kinase alpha-5 (S6K-alpha-5) (EC 2.7.11.1) (90 kDa ribosomal protein S6 kinase 5) (Nuclear mitogen- and stress-activated protein kinase 1) (RSK-like protein kinase) (RSKL)	RPS6KA5 MSK1	Homo sapiens (Human)	ATP binding; MyD88-dependent toll-like receptor signaling pathway; MyD88-independent toll-like receptor signaling pathway; TRIF-dependent toll-like receptor signaling pathway; axon guidance; cytoplasm; epidermal growth factor receptor signaling pathway; histone H2A-S1 phosphorylation; histone H3-S10 phosphorylation; histone H3-S28 phosphorylation; histone phosphorylation; inflammatory response; i…	1	NA	NA	NA	NA	NA	NA	NA	NA	0	2	6.24258e-05	2	NA	NA	NA	NA	NA	0.56092	NA	NA	NA	NA	NA	NA	0.43908	NA	NA	NA	NA	NA	NA	0.78814	NA	126
AAGTAAALAFLSQESR	O75607	2	17	√	NPM3_HUMAN	Nucleoplasmin-3	NPM3	Homo sapiens (Human)	nucleolus; poly(A) RNA binding; protein binding; rRNA processing; rRNA transcription	7	-0.0246478	0.980645	inf	NA	28.1221	27.5156	exp_function	28.1221	1	28.8571	0.00405828	2	0.995958	0.99703	0.958089	0.863405	0.77692	0.540759	0.262513	0.00404218	0.00296953	0.0419111	0.136595	0.22308	0.459241	0.737487	0.00396769	0.00296585	0.0437467	0.158221	0.286103	0.849286	2.81627	140
STPLPAIVPAAR	O75608	7	18	√	LYPA1_HUMAN	Acyl-protein thioesterase 1 (APT-1) (hAPT1) (EC 3.1.2.-) (Lysophospholipase 1) (Lysophospholipase I) (LPL-I) (LysoPLA I)	LYPLA1 APT1 LPL1	Homo sapiens (Human)	cytosol; extracellular vesicular exosome; fatty acid metabolic process; lysophospholipase activity; mitochondrion; negative regulation of Golgi to plasma membrane protein transport; nitric oxide metabolic process; palmitoyl-(protein) hydrolase activity; protein depalmitoylation; regulation of nitric-oxide synthase activity; small molecule metabolic process	7	-0.0223152	0.983842	inf	NA	31.0616	31.1402	exp_function	31.0616	1	2.42857	0.000264321	2	0.99994	0.992739	0.973541	0.859745	0.787224	0.58096	0.308835	5.99e-05	0.00726104	0.0264592	0.140255	0.212776	0.41904	0.691165	5.94e-05	0.00722976	0.0288734	0.163184	0.270366	0.721048	2.33389	61
MMIHGFQSSHR	O75663	1	11	N.D.	TIPRL_HUMAN	TIP41-like protein (Putative MAPK-activating protein PM10) (Type 2A-interacting protein) (TIP)	TIPRL	Homo sapiens (Human)	DNA damage checkpoint; cytoplasm; intracellular membrane-bounded organelle; negative regulation of protein phosphatase type 2A activity; protein binding	1	NA	NA	NA	NA	NA	NA	NA	NA	0	1	9.20321e-05	2	NA	1	NA	NA	NA	NA	NA	NA	0	NA	NA	NA	NA	NA	NA	0	NA	NA	NA	NA	NA	50
MKTKPVSHKTENTYR	O75691	1	15	no evidence	UTP20_HUMAN	Small subunit processome component 20 homolog (Down-regulated in metastasis protein) (Novel nucleolar protein 73) (NNP73) (Protein Key-1A6)	UTP20 DRIM	Homo sapiens (Human)	90S preribosome; cytoplasm; endonucleolytic cleavage in 5'-ETS of tricistronic rRNA transcript (SSU-rRNA, 5.8S rRNA, LSU-rRNA); endonucleolytic cleavage in ITS1 to separate SSU-rRNA from 5.8S rRNA and LSU-rRNA from tricistronic rRNA transcript (SSU-rRNA, 5.8S rRNA, LSU-rRNA); endonucleolytic cleavage to generate mature 5'-end of SSU-rRNA from (SSU-rRNA, 5.8S rRNA, LSU-rRNA); negative regulation o…	7	-0.0302068	0.968714	522.878	0.00132564	22.9467	21.5262	exp_function	22.9467	1	2.42857	2.1829e-05	2	0.999903	0.999981	0.96413	0.853686	0.731834	0.439797	0.184992	9.71e-05	1.88e-05	0.0358702	0.146314	0.268166	0.560203	0.815008	9.58e-05	1.93e-05	0.0374405	0.170028	0.372744	1.27605	4.40723	88
PSSLLGAAMPASTSAAALQEALENAGR	O75694	2	28	no evidence	NU155_HUMAN	Nuclear pore complex protein Nup155 (155 kDa nucleoporin) (Nucleoporin Nup155)	NUP155 KIAA0791	Homo sapiens (Human)	atrial cardiac muscle cell action potential; carbohydrate metabolic process; cytokine-mediated signaling pathway; glucose transport; hexose transport; mRNA export from nucleus; mitotic cell cycle; mitotic nuclear envelope disassembly; nuclear envelope; nuclear envelope organization; nuclear membrane; nuclear pore; protein import into nucleus; regulation of glucose transport; small molecule metabo…	6	-0.0360765	0.890713	96.3321	0.00719539	19.2132	16.9412	exp_function	19.2132	1	1.83333	3.29931e-05	2	1	1	0.838003	0.836802	0.523563	0.466338	NA	0	0	0.161997	0.163198	0.476437	0.533662	NA	0	0	0.183824	0.194553	0.909918	1.14548	NA	97
AVKVQTTKR	O75746	2	10	√	CMC1_HUMAN	Calcium-binding mitochondrial carrier protein Aralar1 (Mitochondrial aspartate glutamate carrier 1) (Solute carrier family 25 member 12)	SLC25A12 ARALAR1	Homo sapiens (Human)	L-aspartate transmembrane transporter activity; L-glutamate transmembrane transporter activity; L-glutamate transport; aspartate transport; calcium ion binding; carbohydrate metabolic process; gluconeogenesis; glucose metabolic process; integral component of membrane; malate-aspartate shuttle; mitochondrial inner membrane; mitochondrion; response to calcium ion; small molecule metabolic process	3	-0.105461	0.0801679	9.05129	0.07658	6.57254	NA	>3 timepoints; not valid turnover measurement	NA	0	1	3.69214e-05	2	NA	NA	NA	0.370378	0.330117	NA	0.14778	NA	NA	NA	0.629622	0.669883	NA	0.85222	NA	NA	NA	1.68529	2.04583	NA	5.86235	60
MDLSELER	O75792	1	8	√	RNH2A_HUMAN	Ribonuclease H2 subunit A (RNase H2 subunit A) (EC 3.1.26.4) (Aicardi-Goutieres syndrome 4 protein) (AGS4) (RNase H(35)) (Ribonuclease HI large subunit) (RNase HI large subunit) (Ribonuclease HI subunit A)	RNASEH2A RNASEHI RNHIA	Homo sapiens (Human)	DNA replication; RNA binding; RNA catabolic process; RNA phosphodiester bond hydrolysis; RNA phosphodiester bond hydrolysis, endonucleolytic; RNA-DNA hybrid ribonuclease activity; metal ion binding; mismatch repair; nucleus; ribonuclease H2 complex; ribonuclease activity	7	-0.0375698	0.99694	79.7765	0.00868862	18.4496	18.577	exp_function	18.4496	1	9.71429	0.000813295	2	0.99713	0.974836	0.879331	0.744688	0.631514	0.39156	0.170086	0.00287008	0.0251641	0.120669	0.255312	0.368486	0.60844	0.829914	0.00289362	0.0260377	0.147142	0.34207	0.583812	1.55439	5.12295	80
AAAAAAAGDSDSWDADAFSVEDPVR	O75822	2	26	√	EIF3J_HUMAN	Eukaryotic translation initiation factor 3 subunit J (eIF3j) (Eukaryotic translation initiation factor 3 subunit 1) (eIF-3-alpha) (eIF3 p35)	EIF3J EIF3S1 PRO0391	Homo sapiens (Human)	cellular protein metabolic process; cytosol; eukaryotic 43S preinitiation complex; eukaryotic 48S preinitiation complex; eukaryotic translation initiation factor 3 complex; formation of translation preinitiation complex; gene expression; protein binding; regulation of translational initiation; translation; translation initiation factor activity; translational initiation	2	-0.0258639	0.965235	inf	NA	26.7998	29.2666	NA	NA	0	5	0.000485131	2	NA	NA	NA	NA	NA	0.567044	0.261526	NA	NA	NA	NA	NA	0.432956	0.738474	NA	NA	NA	NA	NA	0.765164	2.82534	151
VVPSLKLQDLIEEIR	O75843	2	16	√	AP1G2_HUMAN	AP-1 complex subunit gamma-like 2 (Gamma2-adaptin) (G2ad)	AP1G2	Homo sapiens (Human)	AP-1 adaptor complex; Golgi apparatus; Golgi-associated vesicle; endosome membrane; intracellular protein transport; membrane; protein binding; protein transporter activity; transport vesicle; vesicle-mediated transport; viral process	6	-0.0594924	0.991724	22.6435	0.0306113	11.651	11.1587	exp_function	11.651	1	3.66667	0.000116926	2	0.991639	0.975184	0.814732	0.612703	0.469982	NA	0.0509809	0.00836114	0.0248159	0.185268	0.387297	0.530018	NA	0.949019	0.00809054	0.0248318	0.235988	0.632579	1.1266	NA	18.4775	94
MVVPSLKLQDLIEEIR	O75843	1	16	N.D.	AP1G2_HUMAN	AP-1 complex subunit gamma-like 2 (Gamma2-adaptin) (G2ad)	AP1G2	Homo sapiens (Human)	AP-1 adaptor complex; Golgi apparatus; Golgi-associated vesicle; endosome membrane; intracellular protein transport; membrane; protein binding; protein transporter activity; transport vesicle; vesicle-mediated transport; viral process	1	NA	NA	NA	NA	NA	NA	NA	NA	0	1	3.18888e-05	2	1	NA	NA	NA	NA	NA	NA	0	NA	NA	NA	NA	NA	NA	0	0	NA	NA	NA	NA	NA	101
SKKISGGSVVEMQGDEMTR	O75874	2	20	√	IDHC_HUMAN	Isocitrate dehydrogenase [NADP] cytoplasmic (IDH) (EC 1.1.1.42) (Cytosolic NADP-isocitrate dehydrogenase) (IDP) (NADP(+)-specific ICDH) (Oxalosuccinate decarboxylase)	IDH1 PICD	Homo sapiens (Human)	2-oxoglutarate metabolic process; NAD binding; NADP binding; NADPH regeneration; cellular lipid metabolic process; cytoplasm; cytosol; extracellular vesicular exosome; female gonad development; glutathione metabolic process; glyoxylate cycle; isocitrate dehydrogenase (NADP+) activity; isocitrate metabolic process; magnesium ion binding; mitochondrion; peroxisomal matrix; peroxisome; protein homod…	7	-0.0207823	0.974369	inf	NA	33.3528	32.5526	exp_function	33.3528	1	7.42857	0.000449173	2	1	0.999485	0.990646	0.890383	0.803385	0.591276	0.33514	2.26e-08	0.000515253	0.0093539	0.109617	0.196615	0.408724	0.66486	2.27e-08	0.000501892	0.00943329	0.112178	0.244441	0.690947	1.98314	157
MDVNIAPLR	O75915	1	9	√	PRAF3_HUMAN	PRA1 family protein 3 (ADP-ribosylation factor-like protein 6-interacting protein 5) (ARL-6-interacting protein 5) (Aip-5) (Cytoskeleton-related vitamin A-responsive protein) (Dermal papilla-derived protein 11) (GTRAP3-18) (Glutamate transporter EAAC1-interacting protein) (JM5) (Prenylated Rab acceptor protein 2) (Protein JWa) (Putative MAPK-activating protein PM27)	ARL6IP5 DERP11 JWA PRA2 PRAF3 HSPC127	Homo sapiens (Human)	L-glutamate transport; endoplasmic reticulum; endoplasmic reticulum membrane; extracellular vesicular exosome; integral component of membrane; intrinsic apoptotic signaling pathway in response to oxidative stress; negative regulation of mitochondrial membrane potential; negative regulation of transport; positive regulation of apoptotic process; positive regulation of cysteine-type endopeptidase a…	7	-0.0235463	0.979893	inf	NA	29.4376	28.8531	exp_function	29.4376	1	3	0.000399459	2	0.994642	0.994502	0.953718	0.877369	0.790622	0.556287	0.277932	0.0053578	0.0054984	0.0462819	0.122631	0.209378	0.443713	0.722068	0.00539247	0.00538839	0.0480796	0.140567	0.265868	0.804984	3.0067	78
ADSAELKQMVMSLR	O75925	2	15	√	PIAS1_HUMAN	E3 SUMO-protein ligase PIAS1 (EC 6.3.2.-) (DEAD/H box-binding protein 1) (Gu-binding protein) (GBP) (Protein inhibitor of activated STAT protein 1) (RNA helicase II-binding protein)	PIAS1 DDXBP1	Homo sapiens (Human)	DNA binding; JAK-STAT cascade; PML body; SUMO ligase activity; androgen receptor binding; androgen receptor signaling pathway; cytokine-mediated signaling pathway; enzyme binding; interferon-gamma-mediated signaling pathway; negative regulation of transcription from RNA polymerase II promoter; nuclear speck; nucleoplasm; nucleus; positive regulation of proteasomal ubiquitin-dependent protein cata…	7	-0.102259	0.975535	9.44622	0.0733782	6.77832	6.76477	exp_function	6.77832	1	4.42857	0.000170291	2	0.966581	0.938709	0.771718	0.378603	0.266706	0.0464879	0.00235192	0.0334185	0.0612908	0.228282	0.621397	0.733294	0.953512	0.997648	0.0350054	0.0613923	0.297203	1.6475	2.75953	19.9362	442.478	100
AGTGLVAGEVVVDALPYFDQGYEAPGVR	O75934	2	29	√	SPF27_HUMAN	Pre-mRNA-splicing factor SPF27 (Breast carcinoma-amplified sequence 2) (DNA amplified in mammary carcinoma 1 protein) (Spliceosome-associated protein SPF 27)	BCAS2 DAM1	Homo sapiens (Human)	RNA splicing; RNA splicing, via transesterification reactions; cell junction; mRNA processing; nucleolus; nucleus; protein binding; spliceosomal complex	6	-0.0309051	0.969579	342.468	0.00202398	22.4282	23.045	exp_function	22.4282	1	1.83333	0.00020397	2	0.990153	0.98359	0.817087	0.784764	0.701734	0.482557	NA	0.00984687	0.0164095	0.182913	0.215236	0.298266	0.517443	NA	0.0100055	0.0167208	0.224921	0.273973	0.425345	1.07392	NA	109
AGLTDLQR	O75935	2	9	√	DCTN3_HUMAN	Dynactin subunit 3 (Dynactin complex subunit 22 kDa subunit) (p22)	DCTN3 DCTN22	Homo sapiens (Human)	G2/M transition of mitotic cell cycle; antigen processing and presentation of exogenous peptide antigen via MHC class II; centrosome; cleavage furrow; condensed chromosome kinetochore; cytokinesis; cytosol; dynactin complex; microtubule-based process; midbody; mitotic cell cycle; mitotic nuclear division; perinuclear region of cytoplasm; protein binding; spindle; structural molecule activity	7	-0.0275087	0.992669	inf	NA	25.1974	26.5569	exp_function	25.1974	1	5.28571	0.000711376	2	0.979374	0.949833	0.870126	0.772613	0.703449	0.524657	0.293222	0.0206261	0.050167	0.129874	0.227387	0.296551	0.475343	0.706778	0.0209859	0.0525912	0.14958	0.294636	0.421416	0.906035	2.41068	70
AASGESGTSGGGGSTEEAFMTFYSEVKQIEKR	O75937	2	33	√	DNJC8_HUMAN	DnaJ homolog subfamily C member 8 (Splicing protein spf31)	DNAJC8 SPF31 HSPC315 HSPC331	Homo sapiens (Human)	RNA splicing; gene expression; mRNA splicing, via spliceosome; nucleoplasm	5	-0.03102	0.992256	324.072	0.00213887	22.3452	21.9206	exp_function	22.3452	1	2	0.000197887	2	0.990454	0.952739	0.917892	NA	0.696729	0.458766	NA	0.00954642	0.047261	0.0821079	NA	0.303271	0.541234	NA	0.00834776	0.0444586	0.0870278	NA	0.434611	1.17811	NA	133
AAGAAEAAVAAVEEVGSAGQFEELLR	O76003	2	27	√	GLRX3_HUMAN	Glutaredoxin-3 (PKC-interacting cousin of thioredoxin) (PICOT) (PKC-theta-interacting protein) (PKCq-interacting protein) (Thioredoxin-like protein 2)	GLRX3 PICOT TXNL2 HUSSY-22	Homo sapiens (Human)	Z disc; cell cortex; cell redox homeostasis; electron carrier activity; extracellular vesicular exosome; iron-sulfur cluster binding; metal ion binding; negative regulation of cardiac muscle hypertrophy; poly(A) RNA binding; protein binding; protein disulfide oxidoreductase activity; regulation of the force of heart contraction	5	-0.0204108	0.973172	inf	NA	33.9598	NA	exp_function	33.9598	1	14.4	0.00107603	2	0.999577	0.988222	0.962942	NA	0.804781	0.586136	NA	0.000423052	0.0117784	0.0370576	NA	0.195219	0.413864	NA	0.000401973	0.0120184	0.0394874	0	0.24139	0.691994	NA	190
MEDSASASLSSAAATGTSTSTPAAPTAR	O76021	1	28	√	RL1D1_HUMAN	Ribosomal L1 domain-containing protein 1 (CATX-11) (Cellular senescence-inhibited gene protein) (Protein PBK1)	RSL1D1 CATX11 CSIG PBK1 L12	Homo sapiens (Human)	membrane; nucleolus; osteoblast differentiation; poly(A) RNA binding; regulation of protein localization	2	-0.0368425	0.286703	87.0636	0.00796139	18.8138	18.2196	NA	NA	0	2	0.000102174	2	0.685429	NA	NA	NA	NA	NA	0.188359	0.314571	NA	NA	NA	NA	NA	0.811641	0.459137	NA	0	NA	0	0	4.27972	138
MKDSLVLLGR	O76071	1	10	no evidence	CIAO1_HUMAN	Probable cytosolic iron-sulfur protein assembly protein CIAO1 (WD repeat-containing protein 39)	CIAO1 WDR39	Homo sapiens (Human)	CIA complex; MMXD complex; chromosome segregation; iron-sulfur cluster assembly; positive regulation of cell proliferation; regulation of transcription from RNA polymerase II promoter; small molecule metabolic process	7	-0.0309244	0.99037	339.238	0.00204325	22.4143	21.077	exp_function	22.4143	1	11.7143	0.000865017	2	0.996531	0.993444	0.915763	0.807836	0.694861	0.437251	0.232124	0.0034687	0.00655605	0.084237	0.192164	0.305139	0.562749	0.767876	0.00340603	0.00665702	0.0917896	0.237261	0.439819	1.28791	3.30797	84
MLQKPKSVKLR	O76075	1	11	√	DFFB_HUMAN	DNA fragmentation factor subunit beta (EC 3.-.-.-) (Caspase-activated deoxyribonuclease) (CAD) (Caspase-activated DNase) (Caspase-activated nuclease) (CPAN) (DNA fragmentation factor 40 kDa subunit) (DFF-40)	DFFB CAD DFF2 DFF40	Homo sapiens (Human)	DNA binding; apoptotic DNA fragmentation; apoptotic chromosome condensation; apoptotic process; brain development; cellular component disassembly involved in execution phase of apoptosis; cytosol; deoxyribonuclease activity; enzyme binding; nicotinate phosphoribosyltransferase activity; nuclear chromatin; nucleoplasm; nucleus	7	-0.0223543	0.971986	inf	NA	31.0073	30.7726	exp_function	31.0073	1	3.71429	0.000275085	2	1	0.998733	0.963203	0.889677	0.808216	0.586233	0.280651	8.57e-15	0.00126688	0.0367973	0.110323	0.191784	0.413767	0.719349	8.66e-15	0.00127012	0.0380409	0.116173	0.237538	0.702731	2.65576	90
AQETNQTPGPMLCSTGCGFYGNPR	O76080	2	25	√	ZFAN5_HUMAN	AN1-type zinc finger protein 5 (Zinc finger A20 domain-containing protein 2) (Zinc finger protein 216)	ZFAND5 ZA20D2 ZNF216	Homo sapiens (Human)	DNA binding; cytoplasm; face development; fibroblast migration; in utero embryonic development; platelet-derived growth factor receptor signaling pathway; protein binding; respiratory system process; skeletal system morphogenesis; smooth muscle tissue development; vasculature development; zinc ion binding	1	NA	NA	NA	NA	NA	NA	NA	NA	0	2	0.000235049	2	NA	NA	NA	NA	NA	0	NA	NA	NA	NA	NA	NA	1	NA	NA	NA	NA	NA	NA	0	NA	80
ASGGSGGVSVPALWSEVNR	O76094	2	20	√	SRP72_HUMAN	Signal recognition particle subunit SRP72 (SRP72) (Signal recognition particle 72 kDa protein)	SRP72	Homo sapiens (Human)	7S RNA binding; SRP-dependent cotranslational protein targeting to membrane; cellular protein metabolic process; cytosol; endoplasmic reticulum; gene expression; poly(A) RNA binding; response to drug; signal recognition particle binding; signal recognition particle, endoplasmic reticulum targeting; translation	1	NA	NA	NA	NA	NA	NA	NA	NA	0	4	0.000149226	2	NA	NA	NA	NA	NA	NA	0.288719	NA	NA	NA	NA	NA	NA	0.711281	NA	NA	NA	NA	NA	NA	2.4804	102
MEAPTVETPPDPSPPSAPAPALVPLR	O94763	1	26	√	RMP_HUMAN	Unconventional prefoldin RPB5 interactor 1 (Protein NNX3) (Protein phosphatase 1 regulatory subunit 19) (RNA polymerase II subunit 5-mediating protein) (RPB5-mediating protein)	URI1 C19orf2 NNX3 PPP1R19 RMP URI	Homo sapiens (Human)	DNA-directed RNA polymerase II, core complex; RNA polymerase II transcription corepressor activity; cellular response to growth factor stimulus; cellular response to steroid hormone stimulus; chromatin binding; cytoplasm; dendrite; mitochondrion; negative regulation of intrinsic apoptotic signaling pathway; negative regulation of phosphatase activity; negative regulation of transcription from RNA…	5	-0.0244945	0.917021	inf	NA	28.2981	30.4798	exp_function	28.2981	1	1.4	6.55062e-05	2	0.874973	NA	NA	0.781491	0.800658	0.584873	0.27052	0.125027	NA	NA	0.218509	0.199342	0.415127	0.72948	0.13966	0	0	0.280112	0.247567	0.712099	2.685	84
AANMYR	O94776	2	7	√	MTA2_HUMAN	Metastasis-associated protein MTA2 (Metastasis-associated 1-like 1) (MTA1-L1 protein) (p53 target protein in deacetylase complex)	MTA2 MTA1L1 PID	Homo sapiens (Human)	ATP-dependent chromatin remodeling; DNA methylation; NuRD complex; RNA polymerase II repressing transcription factor binding; RNA polymerase II transcription factor binding; chromatin assembly or disassembly; chromatin binding; histone deacetylase activity; histone deacetylase complex; negative regulation of transcription from RNA polymerase II promoter; nuclear chromatin; nucleus; positive regul…	3	-0.0233337	0.946321	inf	NA	29.7058	NA	exp_function	29.7058	1	4.33333	0.000162388	2	NA	0.987353	0.924022	0.817763	NA	NA	NA	NA	0.0126469	0.0759775	0.182237	NA	NA	NA	NA	0.0127306	0.0827468	0.221771	NA	NA	NA	56
ADKAKPAKAANR	O94811	2	13	√	TPPP_HUMAN	Tubulin polymerization-promoting protein (TPPP) (25 kDa brain-specific protein) (TPPP/p25) (p24) (p25-alpha)	TPPP TPPP1	Homo sapiens (Human)	cytoplasm; microtubule; microtubule binding; microtubule bundle formation; microtubule polymerization; nucleus; perinuclear region of cytoplasm; positive regulation of protein complex assembly; positive regulation of protein polymerization; protein binding; tubulin binding	4	-0.0311752	0.918246	302.148	0.00229406	22.2339	21.0502	exp_function	22.2339	1	1.75	0.000200033	2	NA	1	1	0.761089	NA	0.440984	NA	NA	0	0	0.238911	NA	0.559016	NA	NA	0	0	0.314216	NA	1.26743	NA	73
AASKPVEAAVVAAAVPSSGSGVGGGGTAGPGTGGLPR	O94826	2	38	√	TOM70_HUMAN	Mitochondrial import receptor subunit TOM70 (Mitochondrial precursor proteins import receptor) (Translocase of outer membrane 70 kDa subunit)	TOMM70A KIAA0719 TOM70	Homo sapiens (Human)	cellular protein metabolic process; integral component of membrane; mitochondrial outer membrane translocase complex; mitochondrion; protein binding; protein targeting to mitochondrion; protein transmembrane transport; protein transmembrane transporter activity	1	NA	NA	NA	NA	NA	NA	NA	NA	0	2	8.23445e-05	2	NA	NA	NA	NA	NA	0.41977	NA	NA	NA	NA	NA	NA	0.58023	NA	NA	NA	NA	NA	NA	1.38313	NA	66
MVEDGAEELEDLVHFSVSELPSR	O94889	1	23	N.D.	KLH18_HUMAN	Kelch-like protein 18	KLHL18 KIAA0795 OK/SW-cl.74	Homo sapiens (Human)	0	1	NA	NA	NA	NA	NA	NA	NA	NA	0	4	0.000174444	2	0.962858	NA	NA	NA	NA	NA	NA	0.0371421	NA	NA	NA	NA	NA	NA	0.037966	NA	NA	NA	NA	NA	NA	99
VEDGAEELEDLVHFSVSELPSR	O94889	2	23	N.D.	KLH18_HUMAN	Kelch-like protein 18	KLHL18 KIAA0795 OK/SW-cl.74	Homo sapiens (Human)	0	1	NA	NA	NA	NA	NA	NA	NA	NA	0	1	4.3611e-05	2	1	NA	NA	NA	NA	NA	NA	0	NA	NA	NA	NA	NA	NA	0	NA	NA	NA	NA	NA	NA	73
SAELGVGCALR	O94903	8	18	√	PROSC_HUMAN	Proline synthase co-transcribed bacterial homolog protein	PROSC	Homo sapiens (Human)	alpha-amino acid metabolic process; cytoplasm; extracellular vesicular exosome; intracellular; mitochondrion; pyridoxal phosphate binding	7	-0.0228605	0.987956	inf	NA	30.3207	30.9971	exp_function	30.3207	1	6.57143	0.000598185	2	0.999768	0.999565	0.933923	0.874653	0.769605	0.583071	0.298137	0.000231892	0.000434502	0.0660772	0.125347	0.230395	0.416929	0.701863	0.000233685	0.000430151	0.0784862	0.143708	0.299593	0.716872	2.35971	94
SEQTPAEAGAAGAR	O94913	2	15	√	PCF11_HUMAN	Pre-mRNA cleavage complex 2 protein Pcf11 (Pre-mRNA cleavage complex II protein Pcf11)	PCF11 KIAA0824	Homo sapiens (Human)	RNA splicing; gene expression; mRNA 3'-end processing; mRNA cleavage; mRNA cleavage factor complex; mRNA splicing, via spliceosome; nucleoplasm; termination of RNA polymerase II transcription; transcription from RNA polymerase II promoter	7	-0.0310229	0.995735	323.627	0.00214181	22.3431	22.7334	exp_function	22.3431	1	3	4.82947e-05	2	0.991517	0.974354	0.914243	0.779951	0.702536	0.4761	0.201269	0.00848349	0.0256455	0.0857569	0.220049	0.297464	0.5239	0.798731	0.00881281	0.0261093	0.0939104	0.27984	0.424681	1.10296	3.96668	109
MELAQEAR	O94927	1	8	√	HAUS5_HUMAN	HAUS augmin-like complex subunit 5	HAUS5 KIAA0841	Homo sapiens (Human)	HAUS complex; centrosome; centrosome organization; cytoplasm; microtubule; mitotic nuclear division; spindle; spindle assembly	6	-0.0252183	0.996383	inf	NA	27.4859	32.035	exp_function	27.4859	1	2.5	9.88655e-05	2	0.99288	0.97479	0.901106	0.789451	0.736107	NA	0.311857	0.00711965	0.0252102	0.0988937	0.210549	0.263893	NA	0.688143	0.00723607	0.0252415	0.114594	0.26597	0.342488	NA	2.16859	57
MKLKEVDR	O94979	1	8	√	SC31A_HUMAN	Protein transport protein Sec31A (ABP125) (ABP130) (SEC31-like protein 1) (SEC31-related protein A) (Web1-like protein)	SEC31A KIAA0905 SEC31L1 HSPC275 HSPC334	Homo sapiens (Human)	COPII vesicle coat; COPII vesicle coating; ER to Golgi transport vesicle; ER to Golgi transport vesicle membrane; ER to Golgi vesicle-mediated transport; Golgi membrane; activation of signaling protein activity involved in unfolded protein response; antigen processing and presentation of exogenous peptide antigen via MHC class II; antigen processing and presentation of peptide antigen via MHC cla…	7	-0.0229262	0.989776	inf	NA	30.2338	30.1956	exp_function	30.2338	1	5.28571	0.000108456	2	0.999877	0.999986	0.955291	0.854152	0.766288	0.563211	0.318348	0.000123	1.37e-05	0.0447089	0.145848	0.233712	0.436789	0.681652	0.000123583	1.36e-05	0.0472596	0.170788	0.304659	0.776735	2.14101	76
PAPAATYER	O95059	2	10	no evidence	RPP14_HUMAN	Ribonuclease P protein subunit p14 (EC 3.1.26.5)	RPP14	Homo sapiens (Human)	RNA binding; nucleus; ribonuclease P activity; tRNA processing	7	-0.0233555	0.998029	inf	NA	29.6781	30.3376	exp_function	29.6781	1	2.14286	0.000432593	2	0.998695	0.980246	0.926468	0.837693	0.752273	0.562177	0.326719	0.0013047	0.0197535	0.0735325	0.162307	0.247727	0.437823	0.673281	0.00128543	0.0196774	0.0777803	0.195356	0.33015	0.777454	2.06024	64
MDAVNAFNQELFSLMDMKPPISR	O95104	1	23	√	SFR15_HUMAN	Splicing factor, arginine/serine-rich 15 (CTD-binding SR-like protein RA4) (SR-related and CTD-associated factor 4)	SCAF4 KIAA1172 SFRS15	Homo sapiens (Human)	nucleotide binding; nucleus; poly(A) RNA binding	5	-0.0220924	0.96235	inf	NA	31.375	NA	exp_function	31.375	1	2	4.36491e-05	2	0.955123	1	0.940254	NA	0.800565	0.55808	NA	0.0448774	0	0.0597461	NA	0.199435	0.44192	NA	0.0476413	0	0.0585685	NA	0.241897	0.7926	NA	91
MEELSADEIR	O95155	1	10	√	UBE4B_HUMAN	Ubiquitin conjugation factor E4 B (Homozygously deleted in neuroblastoma 1) (Ubiquitin fusion degradation protein 2)	UBE4B HDNB1 KIAA0684 UFD2	Homo sapiens (Human)	cytoplasm; enzyme binding; granzyme-mediated apoptotic signaling pathway; proteasome-mediated ubiquitin-dependent protein catabolic process; protein ubiquitination involved in ubiquitin-dependent protein catabolic process; response to UV; ubiquitin ligase complex; ubiquitin-ubiquitin ligase activity	7	-0.042195	0.989229	52.0619	0.0133139	16.4272	16.4831	exp_function	16.4272	1	1.85714	3.57061e-05	2	1	0.980182	0.881746	0.761363	0.597263	0.336915	0.100654	0	0.0198181	0.118254	0.238637	0.402737	0.663085	0.899346	0	0.0197867	0.117145	0.313	0.674404	1.97867	8.93495	87
MKFVYKEEHPFEKR	O95166	1	14	no evidence	GBRAP_HUMAN	Gamma-aminobutyric acid receptor-associated protein (GABA(A) receptor-associated protein) (MM46)	GABARAP FLC3B HT004	Homo sapiens (Human)	CVT pathway; GABA receptor binding; Golgi membrane; actin cytoskeleton; autophagic vacuole; autophagic vacuole assembly; autophagic vacuole membrane; axoneme; beta-tubulin binding; cell body; cytoplasmic vesicle; cytosol; extrinsic apoptotic signaling pathway via death domain receptors; late nucleophagy; lysosome; microtubule; microtubule associated complex; microtubule binding; microtubule cytos…	7	-0.0852646	0.979298	12.2935	0.0563835	8.12937	8.03674	exp_function	8.12937	1	5.28571	0.00113091	2	0.976911	0.973692	0.793235	0.501749	0.3113	0.0838986	0.0129974	0.0230891	0.0263075	0.206765	0.498251	0.6887	0.916101	0.987003	0.0236822	0.0269109	0.262671	0.993039	2.21455	10.879	74.8503	82
MEQAPPDPER	O95219	1	10	√	SNX4_HUMAN	Sorting nexin-4	SNX4	Homo sapiens (Human)	cytoplasm; cytoplasmic dynein complex; early endosome membrane; endocytic recycling; endocytosis; intracellular protein transport; phosphatidylinositol binding; protein binding; protein transport	4	-0.0425684	0.864373	50.6418	0.0136872	16.2831	NA	exp_function	16.2831	1	1.25	6.95354e-05	2	NA	0.885142	0.801093	0.723809	0.620379	NA	NA	NA	0.114858	0.198907	0.276191	0.379621	NA	NA	NA	0.129762	0.248509	0.380717	0.627593	NA	NA	65
MISAAQLLDELMGR	O95232	1	14	√	LC7L3_HUMAN	Luc7-like protein 3 (Cisplatin resistance-associated-overexpressed protein) (Luc7A) (Okadaic acid-inducible phosphoprotein OA48-18) (cAMP regulatory element-associated protein 1) (CRE-associated protein 1) (CREAP-1)	LUC7L3 CREAP1 CROP O48	Homo sapiens (Human)	DNA binding; RNA splicing; U1 snRNP; focal adhesion; mRNA binding; mRNA splice site selection; nuclear speck; nucleus; plasma membrane; poly(A) RNA binding; protein binding	7	-0.0253201	0.986518	inf	NA	27.3754	29.3683	exp_function	27.3754	1	15.1429	0.00087747	2	0.999732	0.999985	0.876275	0.8584	0.707167	0.562558	0.282879	0.000267936	1.46e-05	0.123725	0.1416	0.292833	0.437442	0.717121	0.000266937	1.46e-05	0.142034	0.163327	0.41425	0.774755	2.53088	144
ISAAQLLDELMGR	O95232	2	14	N.D.	LC7L3_HUMAN	Luc7-like protein 3 (Cisplatin resistance-associated-overexpressed protein) (Luc7A) (Okadaic acid-inducible phosphoprotein OA48-18) (cAMP regulatory element-associated protein 1) (CRE-associated protein 1) (CREAP-1)	LUC7L3 CREAP1 CROP O48	Homo sapiens (Human)	DNA binding; RNA splicing; U1 snRNP; focal adhesion; mRNA binding; mRNA splice site selection; nuclear speck; nucleus; plasma membrane; poly(A) RNA binding; protein binding	2	-0.0504158	0.949673	32.1874	0.0215347	13.7486	NA	NA	NA	0	1	5.79462e-05	2	NA	1	NA	NA	0.530622	NA	NA	NA	0	NA	NA	0.469378	NA	NA	NA	0	NA	NA	0.77901	NA	NA	83
MKEEVKGIPVR	O95239	1	11	no evidence	KIF4A_HUMAN	Chromosome-associated kinesin KIF4A (Chromokinesin-A)	KIF4A KIF4	Homo sapiens (Human)	ATP binding; DNA binding; anterograde axon cargo transport; antigen processing and presentation of exogenous peptide antigen via MHC class II; axon guidance; blood coagulation; chromosome; cytoplasm; cytosol; kinesin complex; metabolic process; microtubule motor activity; microtubule-based movement; midbody; nuclear matrix; nucleus; organelle organization; spindle microtubule	4	-0.0459316	0.987776	40.6527	0.0170505	15.0909	NA	exp_function	15.0909	1	1.75	3.55579e-05	2	0.994933	0.967471	NA	0.696369	0.565027	NA	NA	0.00506733	0.0325289	NA	0.303631	0.434973	NA	NA	0.00516771	0.0342771	NA	0.413638	0.771093	NA	NA	56
ASATAPAAAVPTLASPLEQLR	O95273	2	22	√	CCDB1_HUMAN	Cyclin-D1-binding protein 1 (Grap2 and cyclin-D-interacting protein) (Human homolog of Maid)	CCNDBP1 DIP1 GCIP HHM	Homo sapiens (Human)	cell cycle; cytoplasm; nucleus; protein binding; regulation of cell cycle	7	-0.0550684	0.990203	26.4689	0.0261873	12.587	13.1337	exp_function	12.587	1	3.85714	0.000268208	2	0.968403	0.960491	0.865661	0.640684	0.528419	0.227596	0.0521752	0.0315971	0.0395085	0.134339	0.359316	0.471581	0.772404	0.947825	0.0318547	0.0427358	0.163911	0.558659	0.894126	3.36666	18.2282	121
AKVEQVLSLEPQHELKFR	O95292	2	19	√	VAPB_HUMAN	Vesicle-associated membrane protein-associated protein B/C (VAMP-B/VAMP-C) (VAMP-associated protein B/C) (VAP-B/VAP-C)	VAPB UNQ484/PRO983	Homo sapiens (Human)	Golgi apparatus; activation of signaling protein activity involved in unfolded protein response; beta-tubulin binding; cell death; cellular calcium ion homeostasis; endoplasmic reticulum; endoplasmic reticulum membrane; endoplasmic reticulum unfolded protein response; enzyme binding; integral component of membrane; modulation by virus of host morphology or physiology; positive regulation of viral…	7	-0.0240899	0.970565	inf	NA	28.7734	27.1841	exp_function	28.7734	1	3.28571	0.000338479	2	1	0.945758	0.941675	0.921617	0.752125	0.532221	0.289354	0	0.0542423	0.0583247	0.0783825	0.247875	0.467779	0.710646	0	0.0589194	0.0615499	0.0845996	0.33	0.875895	2.46021	128
AKSSSLNVR	O95294	2	10	√	RASL1_HUMAN	RasGAP-activating-like protein 1	RASAL1 RASAL	Homo sapiens (Human)	Ras GTPase activator activity; cytoplasm; intracellular signal transduction; intrinsic component of the cytoplasmic side of the plasma membrane; metal ion binding; negative regulation of Ras protein signal transduction; phospholipid binding; positive regulation of Ras GTPase activity; signal transduction	6	-0.030726	0.997227	375.713	0.00184489	22.559	26.7317	exp_function	22.559	1	1.33333	4.15137e-05	2	1	0.937561	0.885006	0.801177	0.697507	NA	0.214858	0	0.0624391	0.114994	0.198823	0.302493	NA	0.785142	0	0.0635288	0.129534	0.249709	0.425816	NA	3.65364	63
AGAGSAAVSGAGTPVAGPTGR	O95295	2	22	√	SNAPN_HUMAN	SNARE-associated protein Snapin (Biogenesis of lysosome-related organelles complex 1 subunit 7) (BLOC-1 subunit 7) (Synaptosomal-associated protein 25-binding protein) (SNAP-associated protein)	SNAPIN BLOC1S7 SNAP25BP SNAPAP	Homo sapiens (Human)	BLOC-1 complex; Golgi apparatus; Golgi membrane; SNARE binding; anterograde axon cargo transport; anterograde synaptic vesicle transport; cell junction; intracellular protein transport; melanosome organization; neuron projection development; neurotransmitter secretion; nucleolus; perinuclear region of cytoplasm; positive regulation of late endosome to lysosome transport; protein binding; regulati…	7	-0.0299772	0.996624	632.417	0.00109603	23.1225	23.0609	exp_function	23.1225	1	6.14286	0.00113068	2	0.982708	0.978972	0.918447	0.789159	0.694687	0.48347	0.229266	0.0172922	0.0210284	0.0815529	0.210841	0.305313	0.51653	0.770734	0.0175647	0.0213266	0.0890227	0.268603	0.439661	1.06602	3.35739	155
AGGVDGPIGIPFPDHSSDILSGLNEQR	O95365	2	28	√	ZBT7A_HUMAN	Zinc finger and BTB domain-containing protein 7A (Factor binding IST protein 1) (FBI-1) (Factor that binds to inducer of short transcripts protein 1) (HIV-1 1st-binding protein 1) (Leukemia/lymphoma-related factor) (POZ and Krueppel erythroid myeloid ontogenic factor) (POK erythroid myeloid ontogenic factor) (Pokemon) (TTF-I-interacting peptide 21) (TIP21) (Zinc finger protein 857A)	ZBTB7A FBI1 LRF ZBTB7 ZNF857A	Homo sapiens (Human)	DNA binding; cell differentiation; histone acetyltransferase binding; metal ion binding; multicellular organismal development; negative regulation of transcription from RNA polymerase II promoter; negative regulation of transcription, DNA-templated; nucleus; transcription, DNA-templated	4	-0.0428521	0.988243	49.6132	0.013971	16.1753	22.8347	exp_function	16.1753	1	1.25	5.35804e-05	2	0.91766	NA	0.82377	0.711268	NA	NA	0.14161	0.0823402	NA	0.17623	0.288732	NA	NA	0.85839	0.084511	NA	0.214133	0.414938	NA	NA	6.04961	84
SVPLLTDAATVSGAER	O95372	7	22	√	LYPA2_HUMAN	Acyl-protein thioesterase 2 (APT-2) (EC 3.1.2.-) (Lysophospholipase II) (LPL-II) (LysoPLA II)	LYPLA2 APT2	Homo sapiens (Human)	cytoplasm; extracellular vesicular exosome; fatty acid metabolic process; hydrolase activity	7	-0.0234657	0.979656	inf	NA	29.5387	30.3297	exp_function	29.5387	1	6.71429	0.000727606	2	0.996143	0.9863	0.958569	0.892773	0.730096	0.573842	0.293859	0.00385717	0.0137004	0.0414312	0.107227	0.269904	0.426158	0.706141	0.00381792	0.0137278	0.0410536	0.107922	0.369822	0.742253	2.39561	131
MDPNTIIEALR	O95373	1	11	√	IPO7_HUMAN	Importin-7 (Imp7) (Ran-binding protein 7) (RanBP7)	IPO7 RANBP7	Homo sapiens (Human)	Ran GTPase binding; cytoplasm; nuclear pore; protein binding; protein import into nucleus; regulation of catalytic activity; signal transduction; small GTPase regulator activity; transporter activity; viral process	7	-0.0249737	0.987328	inf	NA	27.7551	26.8792	exp_function	27.7551	1	6.71429	0.000161924	2	0.999987	0.997345	0.946821	0.853955	0.75996	0.530418	0.276857	1.29e-05	0.00265499	0.053179	0.146045	0.24004	0.469582	0.723143	1.3e-05	0.00267856	0.0561564	0.170936	0.316943	0.883822	2.61281	105
SATVVDAVNAAPLSGSKEMSLEEPKKMTR	O95391	2	30	√	SLU7_HUMAN	Pre-mRNA-splicing factor SLU7 (hSlu7)	SLU7	Homo sapiens (Human)	RNA splicing, via transesterification reactions; alternative mRNA splicing, via spliceosome; catalytic step 2 spliceosome; cellular response to heat; cytoplasm; intracellular membrane-bounded organelle; intracellular protein transport; mRNA 3'-splice site recognition; mRNA splicing, via spliceosome; nuclear speck; nucleus; pre-mRNA 3'-splice site binding; protein binding; second spliceosomal tran…	6	-0.056397	0.992326	25.1909	0.0275158	12.2905	12.7504	exp_function	12.2905	1	2.16667	9.25556e-05	2	NA	0.925777	0.828678	0.670213	0.518923	0.216323	0.0412164	NA	0.0742231	0.171322	0.329787	0.481077	0.783677	0.958784	NA	0.0787349	0.212495	0.492611	0.921065	3.61089	21.4454	98
TAAPASPQQIR	O95402	2	12	√	MED26_HUMAN	Mediator of RNA polymerase II transcription subunit 26 (Activator-recruited cofactor 70 kDa component) (ARC70) (Cofactor required for Sp1 transcriptional activation subunit 7) (CRSP complex subunit 7) (Mediator complex subunit 26) (Transcriptional coactivator CRSP70)	MED26 ARC70 CRSP7	Homo sapiens (Human)	DNA binding; RNA polymerase II transcription cofactor activity; gene expression; mediator complex; nucleoplasm; protein binding; regulation of transcription from RNA polymerase II promoter; transcription coactivator activity; transcription initiation from RNA polymerase II promoter	4	-0.0422519	0.998242	51.8405	0.0133708	16.4051	17.8147	exp_function	16.4051	1	1.5	6.25819e-05	2	NA	NA	0.849638	0.733557	NA	0.352812	0.124133	NA	NA	0.150362	0.266443	NA	0.647188	0.875867	NA	NA	0.176414	0.363236	NA	1.8384	7.10227	65
AKWGEGDPR	O95433	2	10	√	AHSA1_HUMAN	Activator of 90 kDa heat shock protein ATPase homolog 1 (AHA1) (p38)	AHSA1 C14orf3 HSPC322	Homo sapiens (Human)	ATPase activator activity; chaperone binding; cytoplasm; cytosol; endoplasmic reticulum; extracellular vesicular exosome; positive regulation of ATPase activity; protein binding; response to stress	1	NA	NA	NA	NA	NA	NA	NA	NA	0	1	7.40614e-05	2	NA	NA	NA	NA	NA	NA	0.263919	NA	NA	NA	NA	NA	NA	0.736081	NA	NA	NA	NA	NA	NA	2.7933	62
AATFFGEVVKAPCR	O95456	2	15	√	PSMG1_HUMAN	Proteasome assembly chaperone 1 (PAC-1) (Chromosome 21 leucine-rich protein) (C21-LRP) (Down syndrome critical region protein 2)	PSMG1 C21LRP DSCR2 PAC1	Homo sapiens (Human)	cytoplasm; endoplasmic reticulum; nucleus; proteasome assembly; protein binding	7	-0.021475	0.97042	inf	NA	32.2769	31.1151	exp_function	32.2769	1	8	0.000695354	2	0.999977	1	0.978046	0.903477	0.808679	0.579002	0.312522	2.3e-05	1.1e-08	0.0219539	0.0965231	0.191321	0.420998	0.687478	2.25e-05	1.12e-08	0.0227147	0.0980601	0.230078	0.727596	2.20051	98
PQNEYIELHR	O95478	2	11	N.D.	NSA2_HUMAN	Ribosome biogenesis protein NSA2 homolog (Hairy cell leukemia protein 1) (TGF-beta-inducible nuclear protein 1)	NSA2 TINP1 HUSSY-29	Homo sapiens (Human)	nucleolus; poly(A) RNA binding; rRNA processing; ribonucleoprotein complex	7	-0.0759409	0.999859	14.7291	0.0470598	9.12746	9.22901	exp_function	9.12746	1	2.42857	0.000233822	2	0.967022	0.894052	0.73361	0.540404	0.408903	0.160288	0.025525	0.0329785	0.105948	0.26639	0.459596	0.591097	0.839712	0.974475	0.0346928	0.120047	0.364964	0.854701	1.48196	5.29101	37.2439	73
SAPAGSSHPAASAR	O95487	2	15	√	SC24B_HUMAN	Protein transport protein Sec24B (SEC24-related protein B)	SEC24B	Homo sapiens (Human)	COPII vesicle coat; COPII vesicle coating; ER to Golgi transport vesicle membrane; ER to Golgi vesicle-mediated transport; Golgi membrane; antigen processing and presentation of exogenous peptide antigen via MHC class II; antigen processing and presentation of peptide antigen via MHC class I; cellular protein metabolic process; cytosol; endoplasmic reticulum membrane; intracellular protein transp…	6	-0.0283612	0.990249	inf	NA	24.44	23.0168	exp_function	24.44	1	3.16667	6.2516e-05	2	0.996398	0.972337	0.902816	0.808747	0.73429	0.47909	NA	0.003602	0.0276629	0.0971844	0.191253	0.26571	0.52091	NA	0.00346703	0.0291036	0.107759	0.222471	0.359277	1.09668	NA	114
MELSAVGER	O95503	1	9	√	CBX6_HUMAN	Chromobox protein homolog 6	CBX6	Homo sapiens (Human)	PcG protein complex; chromatin modification; heterochromatin; negative regulation of transcription from RNA polymerase II promoter; nucleoplasm; nucleus; protein binding; single-stranded RNA binding; transcription, DNA-templated	7	-0.034731	0.994567	118.489	0.00584989	19.9576	20.0747	exp_function	19.9576	1	5.14286	0.000312475	2	0.988314	0.974539	0.892245	0.777636	0.683022	0.411028	0.168764	0.0116864	0.0254606	0.107755	0.222364	0.316978	0.588972	0.831236	0.0114697	0.0251924	0.118657	0.286587	0.469622	1.43499	5.1056	89
MELGSCLEGGR	O95551	1	11	√	TYDP2_HUMAN	Tyrosyl-DNA phosphodiesterase 2 (Tyr-DNA phosphodiesterase 2) (hTDP2) (EC 3.1.4.-) (5'-tyrosyl-DNA phosphodiesterase) (5'-Tyr-DNA phosphodiesterase) (ETS1-associated protein 2) (ETS1-associated protein II) (EAPII) (TRAF and TNF receptor-associated protein) (Tyrosyl-RNA phosphodiesterase) (VPg unlinkase)	TDP2 EAP2 TTRAP AD-022	Homo sapiens (Human)	5'-tyrosyl-DNA phosphodiesterase activity; PML body; cell surface receptor signaling pathway; cytoplasm; double-strand break repair; intercellular bridge; magnesium ion binding; manganese ion binding; nuclease activity; nucleolus; nucleus; protein binding; regulation of RNA biosynthetic process; single-stranded DNA binding; transcription corepressor activity; tyrosyl-RNA phosphodiesterase activity	7	-0.0368877	0.985514	86.5728	0.00800652	18.7908	18.8021	exp_function	18.7908	1	3.28571	0.000227211	2	0.999922	0.99055	0.907312	0.799434	0.64012	0.392927	0.128476	7.82e-05	0.00945049	0.0926881	0.200566	0.35988	0.607073	0.871524	7.7e-05	0.00947782	0.0953557	0.251543	0.564089	1.55008	6.749	95
MDKLKKVLSGQDTEDR	O95562	1	16	√	SFT2B_HUMAN	Vesicle transport protein SFT2B (SFT2 domain-containing protein 2)	SFT2D2 UNQ512/PRO1027	Homo sapiens (Human)	extracellular vesicular exosome; integral component of membrane; protein transport; vesicle-mediated transport	6	-0.0468235	0.973828	38.6318	0.0179424	14.8034	15.5495	exp_function	14.8034	1	6.83333	0.00106911	2	1	0.952798	0.947227	0.715023	NA	0.259315	0.0919024	0	0.0472015	0.0527728	0.284977	NA	0.740685	0.908098	0	0.0482469	0.0542159	0.401588	NA	2.79384	9.88142	122
MEVEQEQR	O95613	1	8	√	PCNT_HUMAN	Pericentrin (Kendrin) (Pericentrin-B)	PCNT KIAA0402 PCNT2	Homo sapiens (Human)	G2/M transition of mitotic cell cycle; brain morphogenesis; centriolar satellite; centriole; centrosome; cerebellar cortex morphogenesis; cilium assembly; cytoplasm; cytosol; in utero embryonic development; intercellular bridge; limb morphogenesis; microtubule; microtubule cytoskeleton organization; mitotic cell cycle; multicellular organism growth; negative regulation of apoptotic process; neura…	3	-0.0756657	0.978495	14.8157	0.0467846	9.16065	9.48468	exp_function	9.16065	1	4	3.00153e-05	2	NA	0.915404	0.782219	NA	0.370572	NA	NA	NA	0.0845957	0.217781	NA	0.629428	NA	NA	NA	0.0924129	0.276525	NA	2.05048	NA	NA	72
SSEESYR	O95625	2	8	N.D.	ZBT11_HUMAN	Zinc finger and BTB domain-containing protein 11	ZBTB11	Homo sapiens (Human)	DNA binding; metal ion binding; nucleus; regulation of transcription, DNA-templated; transcription, DNA-templated	1	NA	NA	NA	NA	NA	NA	NA	NA	0	1	2.37728e-05	2	NA	NA	0.581889	NA	NA	NA	NA	NA	NA	0.418111	NA	NA	NA	NA	NA	NA	0.751089	NA	NA	NA	NA	43
SDHGDVSLPPEDR	O95630	2	14	√	STABP_HUMAN	STAM-binding protein (EC 3.4.19.-) (Associated molecule with the SH3 domain of STAM) (Endosome-associated ubiquitin isopeptidase)	STAMBP AMSH	Homo sapiens (Human)	JAK-STAT cascade; cleavage furrow; cytoplasm; early endosome; extracellular vesicular exosome; metal ion binding; metallopeptidase activity; mitotic cytokinesis; negative regulation of Ras protein signal transduction; negative regulation of neuron apoptotic process; negative regulation of phosphatidylinositol 3-kinase signaling; nucleus; plasma membrane; positive regulation of cell proliferation;…	6	-0.0319519	0.932105	225.727	0.00307073	21.6935	24.3702	exp_function	21.6935	1	1.83333	0.000108239	2	1	0.90626	0.897036	NA	0.543785	0.503407	0.282555	0	0.0937398	0.102964	NA	0.456215	0.496593	0.717445	0	0.108088	0.114943	NA	0.838771	0.986485	2.54453	85
AATAAAVVAEEDTELR	O95684	2	17	√	FR1OP_HUMAN	FGFR1 oncogene partner	FGFR1OP FOP	Homo sapiens (Human)	G2/M transition of mitotic cell cycle; centrosome; cytosol; microtubule anchoring; mitotic cell cycle; negative regulation of protein kinase activity; negative regulation of protein tyrosine kinase activity; nucleus; peptidyl-tyrosine phosphorylation; perinuclear region of cytoplasm; positive regulation of cell growth; positive regulation of cell migration; positive regulation of cell proliferati…	6	-0.0320933	0.996034	215.79	0.00321214	21.5979	21.4871	exp_function	21.5979	1	1.83333	0.000115021	2	1	0.961193	0.90369	NA	0.706395	0.445332	0.202433	0	0.0388074	0.0963096	NA	0.293605	0.554668	0.797567	0	0.0365005	0.10582	0	0.418487	1.20651	3.94104	123
MKSVIYHALSQKEANDSDVQPSGAQR	O95707	1	26	N.D.	RPP29_HUMAN	Ribonuclease P protein subunit p29 (hPOP4) (EC 3.1.26.5)	POP4 RPP29	Homo sapiens (Human)	RNA binding; RNA phosphodiester bond hydrolysis; RNA phosphodiester bond hydrolysis, endonucleolytic; mRNA cleavage; nucleolar ribonuclease P complex; protein binding; rRNA processing; ribonuclease MRP complex; ribonuclease P activity; tRNA processing	6	-0.0315328	0.954103	261.401	0.00265166	21.9818	26.2783	exp_function	21.9818	1	1.33333	0.000151714	2	0.966862	0.957043	NA	0.742948	0.581381	0.525001	0.261636	0.0331377	0.042957	NA	0.257052	0.418619	0.474999	0.738364	0.0351295	0.0389264	NA	0.347222	0.720461	0.897392	2.76541	102
ASAGDTQAGPR	O95716	2	12	√	RAB3D_HUMAN	Ras-related protein Rab-3D	RAB3D GOV RAB16	Homo sapiens (Human)	GTP binding; GTP catabolic process; GTPase activity; exocytosis; extracellular vesicular exosome; mitochondrion; peptidyl-cysteine methylation; plasma membrane; protein transport; regulation of exocytosis; small GTPase mediated signal transduction; transport vesicle; zymogen granule	5	-0.0278292	0.957558	inf	NA	24.9072	NA	exp_function	24.9072	1	3.4	0.000388636	2	0.987548	1	0.925103	0.793046	0.701972	NA	NA	0.0124515	0	0.0748967	0.206954	0.298028	NA	NA	0.0114459	0	0.0805542	0.261978	0.427495	NA	NA	79
MEKTQETVQR	O95749	1	10	√	GGPPS_HUMAN	Geranylgeranyl pyrophosphate synthase (GGPP synthase) (GGPPSase) (EC 2.5.1.-) ((2E,6E)-farnesyl diphosphate synthase) (Dimethylallyltranstransferase) (EC 2.5.1.1) (Farnesyl diphosphate synthase) (Farnesyltranstransferase) (EC 2.5.1.29) (Geranylgeranyl diphosphate synthase) (Geranyltranstransferase) (EC 2.5.1.10)	GGPS1	Homo sapiens (Human)	cholesterol biosynthetic process; cytosol; dimethylallyltranstransferase activity; farnesyl diphosphate biosynthetic process; farnesyltranstransferase activity; geranyl diphosphate biosynthetic process; geranylgeranyl diphosphate biosynthetic process; geranyltranstransferase activity; isoprenoid metabolic process; metal ion binding; small molecule metabolic process	7	-0.0221742	0.990594	inf	NA	31.2591	31.1874	exp_function	31.2591	1	5.42857	0.000452973	2	0.997749	0.998247	0.950378	0.858005	0.785015	0.574038	0.326813	0.00225091	0.0017528	0.0496219	0.141995	0.214985	0.425962	0.673187	0.00223608	0.00176487	0.0526715	0.165707	0.274786	0.742892	2.05816	79
MDGVVTDLITVGLKR	O95758	1	15	√	PTBP3_HUMAN	Polypyrimidine tract-binding protein 3 (Regulator of differentiation 1) (Rod1)	PTBP3 ROD1	Homo sapiens (Human)	RNA binding; RNA splicing; anatomical structure morphogenesis; erythrocyte maturation; mRNA processing; negative regulation of RNA splicing; nucleotide binding; nucleus; poly(A) RNA binding; regulation of cell differentiation	1	NA	NA	NA	NA	NA	NA	NA	NA	0	1	4.53492e-05	2	NA	1	NA	NA	NA	NA	NA	NA	0	NA	NA	NA	NA	NA	NA	0	0	NA	0	NA	NA	103
MNHLPEDMENALTGSQSSHASLR	O95772	1	23	N.D.	MENTO_HUMAN	MLN64 N-terminal domain homolog (STARD3 N-terminal-like protein)	STARD3NL MENTHO UNQ855/PRO1864	Homo sapiens (Human)	integral component of membrane; late endosome membrane; lysosomal membrane	1	NA	NA	NA	NA	NA	NA	NA	NA	0	1	0.000106978	2	0.999865	NA	NA	NA	NA	NA	NA	0.000134506	NA	NA	NA	NA	NA	NA	0.000119621	NA	NA	NA	NA	NA	NA	94
TSALENYINR	O95777	2	11	√	LSM8_HUMAN	U6 snRNA-associated Sm-like protein LSm8	LSM8	Homo sapiens (Human)	RNA splicing; U6 snRNA binding; mRNA processing; poly(A) RNA binding; protein binding; spliceosomal complex	7	-0.0239336	0.993575	inf	NA	28.9612	29.8106	exp_function	28.9612	1	12.1429	0.00316634	2	0.998214	0.991098	0.935627	0.844272	0.758815	0.566591	0.291545	0.00178635	0.00890215	0.0643731	0.155728	0.241185	0.433409	0.708455	0.00179194	0.00899298	0.0687639	0.184737	0.318012	0.765257	2.42677	93
PAVSKGDGMR	O95782	2	11	no evidence	AP2A1_HUMAN	AP-2 complex subunit alpha-1 (100 kDa coated vesicle protein A) (Adaptor protein complex AP-2 subunit alpha-1) (Adaptor-related protein complex 2 subunit alpha-1) (Alpha-adaptin A) (Alpha1-adaptin) (Clathrin assembly protein complex 2 alpha-A large chain) (Plasma membrane adaptor HA2/AP2 adaptin alpha A subunit)	AP2A1 ADTAA CLAPA1	Homo sapiens (Human)	AP-2 adaptor complex; Golgi to endosome transport; antigen processing and presentation of exogenous peptide antigen via MHC class II; apical plasma membrane; axon guidance; basolateral plasma membrane; clathrin coat of trans-Golgi network vesicle; clathrin-coated endocytic vesicle membrane; cytosol; endocytic vesicle membrane; endocytosis; epidermal growth factor receptor signaling pathway; intra…	7	-0.0259945	0.988141	inf	NA	26.6652	26.342	exp_function	26.6652	1	15.1429	0.000387991	2	0.999954	0.997742	0.94331	0.849185	0.737954	0.525954	0.259985	4.61e-05	0.00225843	0.0566903	0.150815	0.262046	0.474046	0.740015	4.52e-05	0.00225723	0.0606573	0.176709	0.348003	0.902967	2.84495	90
MEQPGQDPTSDDVMDSFLEKFQSQPYR	O95801	1	27	√	TTC4_HUMAN	Tetratricopeptide repeat protein 4 (TPR repeat protein 4)	TTC4 My044	Homo sapiens (Human)	0	3	-0.0405419	0.999088	59.4425	0.0116608	17.097	19.3784	exp_function	17.097	1	1.66667	0.000107807	2	0.966452	NA	NA	NA	NA	0.385809	0.133403	0.0335483	NA	NA	NA	NA	0.614191	0.866597	0.0358125	NA	NA	NA	NA	1.59208	6.48761	69
MDSFLEKFQSQPYR	O95801	14	27	√	TTC4_HUMAN	Tetratricopeptide repeat protein 4 (TPR repeat protein 4)	TTC4 My044	Homo sapiens (Human)	0	1	NA	NA	NA	NA	NA	NA	NA	NA	0	1	6.46841e-05	2	NA	NA	NA	NA	NA	NA	0.0664878	NA	NA	NA	NA	NA	NA	0.933512	NA	NA	NA	NA	NA	NA	13.6203	84
SGFLEGLR	O95807	2	9	√	TM50A_HUMAN	Transmembrane protein 50A (Small membrane protein 1)	TMEM50A SMP1 UNQ386/PRO718	Homo sapiens (Human)	endoplasmic reticulum; integral component of membrane	6	-0.0600435	0.985164	22.2431	0.0311623	11.5441	11.3909	exp_function	11.5441	1	1.66667	0.00026574	2	0.99759	0.948401	0.845714	0.584448	0.484832	0.224664	NA	0.00240951	0.051599	0.154286	0.415552	0.515168	0.775336	NA	0.00237441	0.0523116	0.18315	0.693188	1.06683	3.53569	NA	62
AQAKINAKANEGR	O95816	2	14	√	BAG2_HUMAN	BAG family molecular chaperone regulator 2 (BAG-2) (Bcl-2-associated athanogene 2)	BAG2	Homo sapiens (Human)	protein binding; protein folding; protein metabolic process	7	-0.0287362	0.984463	inf	NA	24.121	22.6014	exp_function	24.121	1	13.1429	0.00155925	2	0.999176	0.995819	0.945661	0.835748	0.724948	0.470323	0.22866	0.000823732	0.00418088	0.0543391	0.164252	0.275052	0.529677	0.77134	0.00083536	0.00419185	0.05768	0.196506	0.37962	1.12783	3.37655	115
ANDSPAKSLVDIDLSSLR	O95819	2	19	√	M4K4_HUMAN	Mitogen-activated protein kinase kinase kinase kinase 4 (EC 2.7.11.1) (HPK/GCK-like kinase HGK) (MAPK/ERK kinase kinase kinase 4) (MEK kinase kinase 4) (MEKKK 4) (Nck-interacting kinase)	MAP4K4 HGK KIAA0687 NIK	Homo sapiens (Human)	ATP binding; cytoplasm; intracellular signal transduction; protein binding; protein phosphorylation; protein serine/threonine kinase activity; receptor signaling protein serine/threonine kinase activity; regulation of JNK cascade; signal transduction by phosphorylation; small GTPase regulator activity	3	-0.0461667	0.932707	40.0998	0.0172855	15.014	NA	exp_function	15.014	1	1.66667	3.36733e-05	2	0.994058	NA	0.882349	0.659051	NA	NA	NA	0.00594202	NA	0.117651	0.340949	NA	NA	NA	0.0065132	NA	0.133333	0.518672	0	NA	NA	120
ASSNTVLMR	O95861	2	10	√	BPNT1_HUMAN	3'(2'),5'-bisphosphate nucleotidase 1 (EC 3.1.3.7) (Bisphosphate 3'-nucleotidase 1) (PAP-inositol 1,4-phosphatase) (PIP)	BPNT1	Homo sapiens (Human)	3'(2'),5'-bisphosphate nucleotidase activity; 3'-phosphoadenosine 5'-phosphosulfate metabolic process; cytosol; dephosphorylation; extracellular vesicular exosome; inositol-1,4-bisphosphate 1-phosphatase activity; magnesium ion binding; nervous system development; nucleobase-containing compound metabolic process; phosphatidylinositol phosphorylation; small molecule metabolic process; xenobiotic m…	7	-0.0213632	0.987851	inf	NA	32.4458	32.2953	exp_function	32.4458	1	6.71429	0.000545704	2	0.9999	0.998764	0.943672	0.864144	0.811285	0.590372	0.328908	0.000100367	0.00123603	0.0563281	0.135856	0.188715	0.409628	0.671092	9.96e-05	0.00123074	0.0597063	0.157029	0.23266	0.693049	2.04169	82
GKGGNQGEGAAER	O95864	2	14	no evidence	FADS2_HUMAN	Fatty acid desaturase 2 (EC 1.14.19.-) (Delta(6) fatty acid desaturase) (D6D) (Delta(6) desaturase) (Delta-6 desaturase)	FADS2	Homo sapiens (Human)	alpha-linolenic acid metabolic process; endoplasmic reticulum membrane; heme binding; integral component of plasma membrane; iron ion binding; linoleic acid metabolic process; membrane; small molecule metabolic process; stearoyl-CoA 9-desaturase activity; unsaturated fatty acid biosynthetic process; unsaturated fatty acid metabolic process	3	-0.347523	-0.0926326	2.17532	0.318642	1.99454	1.7482	lin_function	1.7482	1	1.33333	7.51734e-05	2	NA	0.525496	0.268695	NA	0.237838	NA	NA	NA	0.474504	0.731305	NA	0.762162	NA	NA	NA	0.871202	2.71739	NA	3.18471	NA	NA	99
GTPGEGLGR	O95865	2	10	√	DDAH2_HUMAN	N(G),N(G)-dimethylarginine dimethylaminohydrolase 2 (DDAH-2) (Dimethylarginine dimethylaminohydrolase 2) (EC 3.5.3.18) (DDAHII) (Dimethylargininase-2) (Protein G6a) (S-phase protein)	DDAH2 DDAH G6A NG30	Homo sapiens (Human)	amino acid binding; arginine catabolic process; catalytic activity; citrulline metabolic process; dimethylargininase activity; extracellular vesicular exosome; mitochondrion; negative regulation of apoptotic process; nitric oxide biosynthetic process; nitric oxide mediated signal transduction; positive regulation of nitric oxide biosynthetic process; protein binding	1	NA	NA	NA	NA	NA	NA	NA	NA	0	1	8.78342e-05	2	NA	NA	NA	NA	NA	0.541163	NA	NA	NA	NA	NA	NA	0.458837	NA	NA	NA	NA	NA	NA	0.849726	NA	47
AAIAASEVLVDSAEEGSLAAAAELAAQKR	O95926	2	30	√	SYF2_HUMAN	Pre-mRNA-splicing factor SYF2 (CCNDBP1-interactor) (p29)	SYF2 CBPIN GCIPIP	Homo sapiens (Human)	catalytic step 2 spliceosome; embryonic organ development; gastrulation; in utero embryonic development; mRNA splicing, via spliceosome; nucleus; poly(A) RNA binding	4	-0.169877	0.95003	4.91607	0.140996	4.08028	3.59181	exp_function	4.08028	1	2.25	0.000231785	2	0.954098	0.894989	0.422922	NA	0.139465	NA	NA	0.0459021	0.105011	0.577078	NA	0.860535	NA	NA	0.0456982	0.099446	1.36612	NA	6.1565	NA	NA	118
MMKLKSNQTR	O95989	1	10	√	NUDT3_HUMAN	Diphosphoinositol polyphosphate phosphohydrolase 1 (DIPP-1) (EC 3.6.1.52) (Diadenosine 5',5'''-P1,P6-hexaphosphate hydrolase 1) (EC 3.6.1.-) (Nucleoside diphosphate-linked moiety X motif 3) (Nudix motif 3)	NUDT3 DIPP DIPP1	Homo sapiens (Human)	cell-cell signaling; cytosol; diadenosine polyphosphate catabolic process; diphosphoinositol polyphosphate catabolic process; diphosphoinositol-polyphosphate diphosphatase activity; extracellular vesicular exosome; inositol diphosphate tetrakisphosphate diphosphatase activity; inositol phosphate metabolic process; inositol-1,5-bisdiphosphate-2,3,4,6-tetrakisphosphate 1-diphosphatase activity; ino…	7	-0.0225226	0.972989	inf	NA	30.7756	29.6684	exp_function	30.7756	1	8.14286	0.0011851	2	1	0.998629	0.979965	0.883656	0.801583	0.562953	0.296412	0	0.00137109	0.020035	0.116344	0.198417	0.437047	0.703588	0	0.00141015	0.0213634	0.137575	0.245848	0.777811	2.37045	82
MKLKSNQTR	O95989	2	10	√	NUDT3_HUMAN	Diphosphoinositol polyphosphate phosphohydrolase 1 (DIPP-1) (EC 3.6.1.52) (Diadenosine 5',5'''-P1,P6-hexaphosphate hydrolase 1) (EC 3.6.1.-) (Nucleoside diphosphate-linked moiety X motif 3) (Nudix motif 3)	NUDT3 DIPP DIPP1	Homo sapiens (Human)	cell-cell signaling; cytosol; diadenosine polyphosphate catabolic process; diphosphoinositol polyphosphate catabolic process; diphosphoinositol-polyphosphate diphosphatase activity; extracellular vesicular exosome; inositol diphosphate tetrakisphosphate diphosphatase activity; inositol phosphate metabolic process; inositol-1,5-bisdiphosphate-2,3,4,6-tetrakisphosphate 1-diphosphatase activity; ino…	7	-0.0265394	0.981385	inf	NA	26.1177	25.8626	exp_function	26.1177	1	5.42857	0.00079007	2	0.999925	0.999949	0.951552	0.840291	0.762053	0.5228	0.229014	7.55e-05	5.11e-05	0.048448	0.159709	0.237947	0.4772	0.770986	7.5e-05	5.1e-05	0.0503751	0.190544	0.312592	0.911752	3.40843	79
ATLIYVDKENGEPGTR	O95997	2	17	√	PTTG1_HUMAN	Securin (Esp1-associated protein) (Pituitary tumor-transforming gene 1 protein) (Tumor-transforming protein 1) (hPTTG)	PTTG1 EAP1 PTTG TUTR1	Homo sapiens (Human)	DNA repair; anaphase-promoting complex-dependent proteasomal ubiquitin-dependent protein catabolic process; chromosome organization; chromosome segregation; cysteine-type endopeptidase inhibitor activity; cytoplasm; cytosol; mitotic cell cycle; mitotic nuclear division; negative regulation of endopeptidase activity; nucleus; protein binding; regulation of transcription, DNA-templated; sequence-sp…	6	-0.466373	0.980942	1.58437	0.437491	1.48625	1.42512	exp_function	1.48625	1	4	0.000495698	2	0.767323	0.478364	0.174537	0.0829104	NA	0.0118638	0.0594735	0.232677	0.521636	0.825464	0.91709	NA	0.988136	0.940527	0.288951	1.10435	4.79111	12.8568	NA	81.0373	15.4631	103
MEPTAPSLTEEDLTEVKKDALENLR	O95999	1	25	√	BCL10_HUMAN	B-cell lymphoma/leukemia 10 (B-cell CLL/lymphoma 10) (Bcl-10) (CARD-containing molecule enhancing NF-kappa-B) (CARD-like apoptotic protein) (hCLAP) (CED-3/ICH-1 prodomain homologous E10-like regulator) (CIPER) (Cellular homolog of vCARMEN) (cCARMEN) (Cellular-E10) (c-E10) (Mammalian CARD-containing adapter molecule E10) (mE10)	BCL10 CIPER CLAP	Homo sapiens (Human)	B cell apoptotic process; CBM complex; Fc-epsilon receptor signaling pathway; NF-kappaB binding; T cell apoptotic process; T cell receptor signaling pathway; adaptive immune response; cell death; cellular defense response; cellular response to mechanical stimulus; cytoplasm; cytoplasmic microtubule; cytosol; enzyme binding; immunoglobulin mediated immune response; immunological synapse; innate im…	6	-0.0829908	0.988911	12.81	0.0541097	8.35209	8.79911	exp_function	8.35209	1	1.33333	0.000143249	2	0.932621	0.930703	0.737383	0.542854	0.328344	0.123957	NA	0.0673791	0.0692974	0.262617	0.457146	0.671656	0.876043	NA	0.0686721	0.0755085	0.356252	0.843327	2.05069	7.05069	NA	69
AAAQEADGAR	O96005	2	11	√	CLPT1_HUMAN	Cleft lip and palate transmembrane protein 1	CLPTM1	Homo sapiens (Human)	cell differentiation; external side of plasma membrane; integral component of plasma membrane; multicellular organismal development; protein binding; regulation of T cell differentiation in thymus	4	-0.0564299	0.988526	25.1608	0.0275487	12.2833	NA	exp_function	12.2833	1	3.25	0.000121609	2	0.946856	0.896816	0.812362	NA	0.507507	NA	NA	0.0531441	0.103184	0.187638	NA	0.492493	NA	NA	0.0496682	0.109317	0.229494	NA	0.97621	NA	NA	91
MENKSLESSQTDLKLVAHPR	O96006	1	20	N.D.	ZBED1_HUMAN	Zinc finger BED domain-containing protein 1 (Putative Ac-like transposable element) (dREF homolog)	ZBED1 ALTE DREF KIAA0785 TRAMP	Homo sapiens (Human)	DNA binding; metabolic process; metal ion binding; nuclear chromosome; transposase activity	3	-0.0431621	0.914348	48.5365	0.0142809	16.0592	NA	exp_function	16.0592	1	1	3.60702e-05	2	1	NA	0.897195	0.673031	NA	NA	NA	0	NA	0.102805	0.326969	NA	NA	NA	0	NA	0.1146	0.487805	NA	NA	NA	59
GETEGKKDEADYKR	O96015	2	15	√	DNAL4_HUMAN	Dynein light chain 4, axonemal	DNAL4	Homo sapiens (Human)	cilium; cytoplasm; dynein complex; microtubule; microtubule-based process; motor activity; neurotrophin TRK receptor signaling pathway; plasma membrane	1	NA	NA	NA	NA	NA	NA	NA	NA	0	2	0.000476814	2	NA	NA	NA	0.552952	NA	NA	NA	NA	NA	NA	0.447048	NA	NA	NA	NA	NA	NA	0.79502	NA	NA	NA	73
MDFPTISR	O96018	1	8	√	APBA3_HUMAN	Amyloid beta A4 precursor protein-binding family A member 3 (Adapter protein X11gamma) (Neuron-specific X11L2 protein) (Neuronal Munc18-1-interacting protein 3) (Mint-3)	APBA3 MINT3 X11L2	Homo sapiens (Human)	beta-amyloid binding; enzyme binding; enzyme inhibitor activity; in utero embryonic development; negative regulation of catalytic activity; perinuclear region of cytoplasm; protein binding; protein transport; regulation of gene expression; synaptic transmission	3	-0.0396677	0.986088	64.2603	0.0107866	17.4738	NA	exp_function	17.4738	1	1	4.35352e-05	2	NA	0.960814	0.856784	0.721519	NA	NA	NA	NA	0.0391865	0.143216	0.278481	NA	NA	NA	NA	0.0394639	0.167785	0.387597	NA	NA	NA	51
SGGVYGGDEVGALVFDIGSYTVR	O96019	2	24	√	ACL6A_HUMAN	Actin-like protein 6A (53 kDa BRG1-associated factor A) (Actin-related protein Baf53a) (ArpNbeta) (BRG1-associated factor 53A) (BAF53A) (INO80 complex subunit K)	ACTL6A BAF53 BAF53A INO80K	Homo sapiens (Human)	ATP-dependent chromatin remodeling; DNA recombination; DNA repair; Ino80 complex; NuA4 histone acetyltransferase complex; SWI/SNF complex; chromatin binding; chromatin organization; chromatin remodeling; histone H2A acetylation; histone H4 acetylation; nervous system development; neural retina development; npBAF complex; nuclear chromatin; nucleoplasm; nucleus; plasma membrane; protein binding; p…	4	-0.0216707	0.987832	inf	NA	31.9854	NA	exp_function	31.9854	1	5	0.000291757	2	0.990516	0.984002	0.94928	NA	NA	0.584484	NA	0.00948402	0.0159978	0.0507198	NA	NA	0.415516	NA	0.00970877	0.0159833	0.0566636	0	NA	0.712073	NA	168
MKQAPEILGSANGKTPSCEVNR	O96028	21	42	no evidence	NSD2_HUMAN	Histone-lysine N-methyltransferase NSD2 (EC 2.1.1.43) (Multiple myeloma SET domain-containing protein) (MMSET) (Nuclear SET domain-containing protein 2) (NSD2) (Protein trithorax-5) (Wolf-Hirschhorn syndrome candidate 1 protein) (WHSC1)	WHSC1 KIAA1090 MMSET NSD2 TRX5	Homo sapiens (Human)	DNA binding; anatomical structure morphogenesis; atrial septum primum morphogenesis; atrial septum secundum morphogenesis; bone development; chromatin binding; chromosome; cytoplasm; histone-lysine N-methyltransferase activity; membranous septum morphogenesis; negative regulation of transcription from RNA polymerase II promoter; nuclear membrane; nucleolus; nucleus; protein binding; transcription…	4	-0.0767604	0.970734	14.477	0.0478793	9.03001	12.7962	exp_function	9.03001	1	1.25	2.29238e-05	2	1	NA	0.842405	NA	NA	0.063879	0.0478197	0	NA	0.157595	NA	NA	0.936121	0.95218	0	NA	0.187266	0	0	13.8619	19.9203	70
SVQESLER	P00367	469	476	no evidence	DHE3_HUMAN	Glutamate dehydrogenase 1, mitochondrial (GDH 1) (EC 1.4.1.3)	GLUD1 GLUD	Homo sapiens (Human)	ADP binding; ATP binding; GTP binding; NAD+ binding; cellular amino acid biosynthetic process; cellular nitrogen compound metabolic process; cytoplasm; glutamate biosynthetic process; glutamate catabolic process; glutamate dehydrogenase (NAD+) activity; glutamate dehydrogenase [NAD(P)+] activity; glutamine metabolic process; identical protein binding; leucine binding; mitochondrial matrix; mitoch…	2	-0.01275	0.995903	inf	NA	54.3644	NA	NA	NA	0	1	4.48615e-05	2	NA	0.975817	NA	NA	0.858878	NA	NA	NA	0.0241827	NA	NA	0.141122	NA	NA	NA	0.02567	NA	NA	0.165893	NA	NA	70
SLSNKLTLDKLDVKGKR	P00558	2	18	√	PGK1_HUMAN	Phosphoglycerate kinase 1 (EC 2.7.2.3) (Cell migration-inducing gene 10 protein) (Primer recognition protein 2) (PRP 2)	PGK1 PGKA MIG10 OK/SW-cl.110	Homo sapiens (Human)	ATP binding; carbohydrate metabolic process; cytosol; epithelial cell differentiation; extracellular vesicular exosome; gluconeogenesis; glucose metabolic process; glycolytic process; phosphoglycerate kinase activity; phosphorylation; protein binding; small molecule metabolic process	7	-0.0194891	0.9745	inf	NA	35.5658	34.0053	exp_function	35.5658	1	33.5714	0.00201531	2	0.99992	0.999916	0.979973	0.865462	0.839555	0.57958	0.388689	8.01e-05	8.43e-05	0.0200266	0.134538	0.160445	0.42042	0.611311	7.62e-05	8.47e-05	0.0214065	0.155521	0.191572	0.724485	1.5808	127
PLNVSFTNR	P01106	2	10	no evidence	MYC_HUMAN	Myc proto-oncogene protein (Class E basic helix-loop-helix protein 39) (bHLHe39) (Proto-oncogene c-Myc) (Transcription factor p64)	MYC BHLHE39	Homo sapiens (Human)	DNA binding; E-box binding; MAPK cascade; Notch signaling pathway; branching involved in ureteric bud morphogenesis; canonical Wnt signaling pathway; cell cycle arrest; cellular iron ion homeostasis; cellular response to DNA damage stimulus; cellular response to UV; cellular response to drug; chromatin remodeling; chromosome organization; energy reserve metabolic process; fibroblast apoptotic pro…	7	-0.599114	0.897879	1.21555	0.570233	1.15695	1.20641	exp_function	1.15695	1	2.57143	0.000146628	2	1	0.2922	0.0218517	0	0	0.0126736	0	0	0.7078	0.978148	1	1	0.987326	1	0	2.53678	43.611	0	0	139.082	0	85
ASTSTTIR	P02538	2	9	√	K2C6A_HUMAN	Keratin, type II cytoskeletal 6A (Cytokeratin-6A) (CK-6A) (Cytokeratin-6D) (CK-6D) (Keratin-6A) (K6A) (Type-II keratin Kb6) (allergen Hom s 5)	KRT6A K6A KRT6D	Homo sapiens (Human)	cell differentiation; extracellular vesicular exosome; keratin filament; nucleus; positive regulation of cell proliferation; protein binding; structural constituent of cytoskeleton	0	NA	NA	NA	NA	NA	NA	NA	NA	0	1	4.43843e-05	2	NA	NA	NA	NA	NA	NA	NA	NA	NA	NA	NA	NA	NA	NA	NA	NA	0	NA	0	NA	NA	51
TTASTSQVR	P02794	2	10	√	FRIH_HUMAN	Ferritin heavy chain (Ferritin H subunit) (EC 1.16.3.1) (Cell proliferation-inducing gene 15 protein) [Cleaved into: Ferritin heavy chain, N-terminally processed]	FTH1 FTH FTHL6 OK/SW-cl.84 PIG15	Homo sapiens (Human)	cellular iron ion homeostasis; cytosol; extracellular vesicular exosome; ferric iron binding; ferroxidase activity; immune response; intracellular ferritin complex; intracellular sequestering of iron ion; iron ion binding; iron ion transport; membrane organization; negative regulation of cell proliferation; negative regulation of fibroblast proliferation; nucleus; post-Golgi vesicle-mediated tran…	5	-0.290763	0.996145	2.64679	0.261882	2.38389	2.53458	exp_function	2.38389	1	4.4	0.00060188	2	0.899812	0.649271	0.288567	0.107119	0.0434448	NA	NA	0.100188	0.350729	0.711433	0.892881	0.956555	NA	NA	0.10215	0.541457	2.4681	8.40336	22.2222	NA	NA	82
PYQYPALTPEQKKELSDIAHR	P04075	2	22	no evidence	ALDOA_HUMAN	Fructose-bisphosphate aldolase A (EC 4.1.2.13) (Lung cancer antigen NY-LU-1) (Muscle-type aldolase)	ALDOA ALDA	Homo sapiens (Human)	ATP biosynthetic process; I band; M band; actin binding; actin cytoskeleton; actin filament organization; blood coagulation; carbohydrate metabolic process; cytoskeletal protein binding; cytosol; extracellular region; extracellular space; extracellular vesicular exosome; fructose 1,6-bisphosphate metabolic process; fructose binding; fructose metabolic process; fructose-bisphosphate aldolase activ…	7	-0.021075	0.959568	inf	NA	32.8895	36.0553	exp_function	32.8895	1	14.5714	0.0010021	2	0.968974	1	0.941386	0.754902	0.780007	0.652479	0.348919	0.0310263	0	0.0586137	0.245098	0.219993	0.347521	0.651081	0.0323177	0	0.0616269	0.325733	0.279508	0.532623	1.86682	133
MMCGAPSATQPATAETQHIADQVR	P04080	1	24	√	CYTB_HUMAN	Cystatin-B (CPI-B) (Liver thiol proteinase inhibitor) (Stefin-B)	CSTB CST6 STFB	Homo sapiens (Human)	adult locomotory behavior; cysteine-type endopeptidase inhibitor activity; cytoplasm; endopeptidase inhibitor activity; extracellular space; extracellular vesicular exosome; negative regulation of endopeptidase activity; negative regulation of peptidase activity; negative regulation of proteolysis; nucleolus; poly(A) RNA binding; protease binding; regulation of apoptotic process	7	-0.0232883	0.946009	inf	NA	29.7637	32.4122	exp_function	29.7637	1	6.14286	0.00156911	2	1	0.946852	0.897227	0.714286	0.813757	0.591913	0.329686	0	0.0531481	0.102773	0.285714	0.186243	0.408087	0.670314	0	0.0573101	0.114025	0.401606	0.227105	0.681027	2.03116	129
SCINLPTVLPGSPSKTR	P04183	2	18	√	KITH_HUMAN	Thymidine kinase, cytosolic (EC 2.7.1.21)	TK1	Homo sapiens (Human)	ATP binding; DNA replication; cytosol; deoxyribonucleoside monophosphate biosynthetic process; digestive tract development; fetal process involved in parturition; identical protein binding; liver development; nucleobase-containing compound metabolic process; nucleobase-containing small molecule metabolic process; nucleoside kinase activity; nucleotide biosynthetic process; protein homotetrameriza…	4	-0.152084	0.81614	5.62606	0.123203	4.55766	NA	exp_function	4.55766	1	1.5	0.000160466	2	NA	NA	NA	0.377425	0.0605659	0.0293886	0.00531512	NA	NA	NA	0.622575	0.939434	0.970611	0.994685	NA	NA	NA	1.65017	15.5111	34.5304	189.753	115
GKVKVGVNGFGR	P04406	2	13	√	G3P_HUMAN	Glyceraldehyde-3-phosphate dehydrogenase (GAPDH) (EC 1.2.1.12) (Peptidyl-cysteine S-nitrosylase GAPDH) (EC 2.6.99.-)	GAPDH GAPD CDABP0047 OK/SW-cl.12	Homo sapiens (Human)	GAIT complex; NAD binding; NADP binding; carbohydrate metabolic process; cellular response to interferon-gamma; cytoplasm; cytosol; extracellular vesicular exosome; gluconeogenesis; glucose metabolic process; glyceraldehyde-3-phosphate dehydrogenase (NAD+) (phosphorylating) activity; glycolytic process; identical protein binding; lipid particle; microtubule binding; microtubule cytoskeleton; micr…	7	-0.0214887	0.992019	inf	NA	32.2564	33.1813	exp_function	32.2564	1	21.7143	0.00162259	2	1	0.994783	0.941431	0.86352	0.781671	0.607136	0.327081	0	0.00521713	0.058569	0.13648	0.218329	0.392864	0.672919	0	0.0051802	0.0618755	0.156797	0.278881	0.647253	2.05601	101
MGKVKVGVNGFGR	P04406	1	13	no evidence	G3P_HUMAN	Glyceraldehyde-3-phosphate dehydrogenase (GAPDH) (EC 1.2.1.12) (Peptidyl-cysteine S-nitrosylase GAPDH) (EC 2.6.99.-)	GAPDH GAPD CDABP0047 OK/SW-cl.12	Homo sapiens (Human)	GAIT complex; NAD binding; NADP binding; carbohydrate metabolic process; cellular response to interferon-gamma; cytoplasm; cytosol; extracellular vesicular exosome; gluconeogenesis; glucose metabolic process; glyceraldehyde-3-phosphate dehydrogenase (NAD+) (phosphorylating) activity; glycolytic process; identical protein binding; lipid particle; microtubule binding; microtubule cytoskeleton; micr…	2	-0.00489028	0.750775	inf	NA	141.74	NA	NA	NA	0	1.5	0.000112087	2	NA	1	0.977855	NA	NA	NA	NA	NA	0	0.0221455	NA	NA	NA	NA	NA	0	0.0226501	NA	0	NA	NA	81
PVAGSELPR	P04818	2	10	no evidence	TYSY_HUMAN	Thymidylate synthase (TS) (TSase) (EC 2.1.1.45)	TYMS TS OK/SW-cl.29	Homo sapiens (Human)	DNA repair; DNA replication; G1/S transition of mitotic cell cycle; aging; cartilage development; circadian rhythm; cofactor binding; cytoplasm; cytosol; dTMP biosynthetic process; dTTP biosynthetic process; dUMP metabolic process; deoxyribonucleoside monophosphate biosynthetic process; developmental growth; drug binding; folic acid binding; immortalization of host cell by virus; intestinal epith…	7	-0.0782272	0.998339	14.0467	0.049346	8.8607	8.94779	exp_function	8.8607	1	17.8571	0.00142816	2	0.97295	0.919164	0.740998	0.537969	0.377726	0.145846	0.0251896	0.0270495	0.0808364	0.259002	0.462031	0.622274	0.854154	0.97481	0.0279366	0.087081	0.34963	0.858974	1.64785	5.86235	38.9105	86
SEGNAAGEPSTPGGPR	P05423	2	17	√	RPC4_HUMAN	DNA-directed RNA polymerase III subunit RPC4 (RNA polymerase III subunit C4) (DNA-directed RNA polymerase III subunit D) (Protein BN51) (RNA polymerase III 47 kDa subunit) (RPC53 homolog)	POLR3D BN51 BN51T	Homo sapiens (Human)	DNA binding; DNA-directed RNA polymerase III complex; DNA-directed RNA polymerase activity; chromatin binding; cytosol; defense response to virus; gene expression; innate immune response; nucleoplasm; positive regulation of innate immune response; positive regulation of interferon-beta production; positive regulation of type I interferon production; termination of RNA polymerase III transcription…	1	NA	NA	NA	NA	NA	NA	NA	NA	0	1	6.28963e-05	2	NA	NA	NA	0.621648	NA	NA	NA	NA	NA	NA	0.378352	NA	NA	NA	NA	NA	NA	0.609756	NA	NA	NA	67
AENGDNEKMAALEAKICHQIEYYFGDFNLPR	P05455	2	32	N.D.	LA_HUMAN	Lupus La protein (La autoantigen) (La ribonucleoprotein) (Sjoegren syndrome type B antigen) (SS-B)	SSB	Homo sapiens (Human)	histone mRNA metabolic process; mRNA binding; nucleotide binding; nucleus; poly(A) RNA binding; protein binding; ribonucleoprotein complex; tRNA binding; tRNA modification	1	NA	NA	NA	NA	NA	NA	NA	NA	0	1	6.13548e-05	2	NA	NA	NA	0.752985	NA	NA	NA	NA	NA	NA	0.247015	NA	NA	NA	NA	NA	NA	0.330033	NA	NA	NA	56
MEISEDKTKIR	P05455	80	90	√	LA_HUMAN	Lupus La protein (La autoantigen) (La ribonucleoprotein) (Sjoegren syndrome type B antigen) (SS-B)	SSB	Homo sapiens (Human)	histone mRNA metabolic process; mRNA binding; nucleotide binding; nucleus; poly(A) RNA binding; protein binding; ribonucleoprotein complex; tRNA binding; tRNA modification	1	NA	NA	NA	NA	NA	NA	NA	NA	0	1	6.13548e-05	2	NA	NA	NA	NA	0.750895	NA	NA	NA	NA	NA	NA	0.249105	NA	NA	NA	NA	NA	NA	0.331906	NA	NA	59
ADPAAGPPPSEGEESTVR	P05771	2	19	√	KPCB_HUMAN	Protein kinase C beta type (PKC-B) (PKC-beta) (EC 2.7.11.13)	PRKCB PKCB PRKCB1	Homo sapiens (Human)	ATP binding; B cell activation; B cell receptor signaling pathway; androgen receptor binding; apoptotic process; blood coagulation; calcium channel regulator activity; calcium ion transport; cellular calcium ion homeostasis; cellular response to carbohydrate stimulus; chromatin binding; cytoplasm; cytosol; extracellular vesicular exosome; histone H3-T6 phosphorylation; histone binding; histone ki…	7	-0.0222793	0.978618	inf	NA	31.1118	31.2002	exp_function	31.1118	1	5.57143	0.000207851	2	0.965005	0.962229	0.941302	0.865566	0.822769	0.589178	0.291925	0.0349953	0.0377711	0.0586982	0.134434	0.177231	0.410822	0.708075	0.0387585	0.0389002	0.0627007	0.135376	0.215145	0.695517	2.40616	121
MEANGLGPQGFPELKNDTFLR	P06132	1	21	√	DCUP_HUMAN	Uroporphyrinogen decarboxylase (UPD) (URO-D) (EC 4.1.1.37)	UROD	Homo sapiens (Human)	cytosol; heme biosynthetic process; porphyrin-containing compound metabolic process; protoporphyrinogen IX biosynthetic process; small molecule metabolic process; uroporphyrinogen decarboxylase activity	7	-0.0275285	0.968724	inf	NA	25.1792	28.391	exp_function	25.1792	1	7.42857	0.000506696	2	0.98613	0.905775	0.964031	0.752902	0.728834	0.56072	0.228837	0.01387	0.0942254	0.0359688	0.247098	0.271166	0.43928	0.771163	0.0134682	0.098937	0.0319921	0.328947	0.368636	0.799463	3.36428	122
SDAAVDTSSEITTKDLKEKKEVVEEAENGR	P06454	2	31	√	PTMA_HUMAN	Prothymosin alpha [Cleaved into: Prothymosin alpha, N-terminally processed; Thymosin alpha-1]	PTMA TMSA	Homo sapiens (Human)	extracellular vesicular exosome; nucleus; transcription, DNA-templated	7	-0.0254125	0.851847	inf	NA	27.2759	21.9594	exp_function	27.2759	1	34.1429	0.0076999	2	0.999329	0.999551	0.953557	0.849552	1	0.448902	0.185791	0.000671239	0.000448959	0.0464429	0.150448	0	0.551098	0.814209	0.000672721	0.000446057	0.0485658	0.17666	0	1.22742	4.37943	114
MEDYTKIEKIGEGTYGVVYKGR	P06493	1	22	√	CDK1_HUMAN	Cyclin-dependent kinase 1 (CDK1) (EC 2.7.11.22) (EC 2.7.11.23) (Cell division control protein 2 homolog) (Cell division protein kinase 1) (p34 protein kinase)	CDK1 CDC2 CDC28A CDKN1 P34CDC2	Homo sapiens (Human)	ATP binding; DNA repair; DNA replication; Fc-epsilon receptor signaling pathway; G1/S transition of mitotic cell cycle; G2/M transition of mitotic cell cycle; MAPK cascade; MyD88-dependent toll-like receptor signaling pathway; MyD88-independent toll-like receptor signaling pathway; RNA polymerase II carboxy-terminal domain kinase activity; Ras protein signal transduction; TRIF-dependent toll-like…	7	-0.0610101	0.986338	21.5739	0.0321289	11.3612	11.3014	exp_function	11.3612	1	2.42857	0.000204693	2	0.95381	1	0.781701	0.654649	0.467275	0.199466	0.0332337	0.0461903	0	0.218299	0.345351	0.532725	0.800534	0.966766	0.0478244	0	0.27933	0.526316	1.12734	4.00465	29.1121	105
MLGFVGR	P06576	1	7	√	ATPB_HUMAN	ATP synthase subunit beta, mitochondrial (EC 3.6.3.14)	ATP5B ATPMB ATPSB	Homo sapiens (Human)	ATP binding; ATP biosynthetic process; ATP catabolic process; ATP hydrolysis coupled proton transport; MHC class I protein binding; angiogenesis; cell surface; cellular metabolic process; extracellular vesicular exosome; generation of precursor metabolites and energy; lipid metabolic process; membrane; mitochondrial ATP synthesis coupled proton transport; mitochondrial matrix; mitochondrial membr…	3	-0.873561	-2.11918	0.820604	0.84468	0.793473	NA	>3 timepoints; not valid turnover measurement	NA	0	1.33333	6.30945e-05	2	NA	NA	0.0294344	0.0156904	0.0145218	NA	NA	NA	NA	0.970566	0.98431	0.985478	NA	NA	NA	NA	37.3134	62.1118	68.0272	NA	NA	61
SILKIHAR	P06733	2	9	√	ENOA_HUMAN	Alpha-enolase (EC 4.2.1.11) (2-phospho-D-glycerate hydro-lyase) (C-myc promoter-binding protein) (Enolase 1) (MBP-1) (MPB-1) (Non-neural enolase) (NNE) (Phosphopyruvate hydratase) (Plasminogen-binding protein)	ENO1 ENO1L1 MBPB1 MPB1	Homo sapiens (Human)	DNA binding; M band; carbohydrate metabolic process; cytoplasm; cytosol; extracellular space; extracellular vesicular exosome; gluconeogenesis; glucose metabolic process; glycolytic process; magnesium ion binding; negative regulation of cell growth; negative regulation of transcription from RNA polymerase II promoter; negative regulation of transcription, DNA-templated; nucleus; phosphopyruvate h…	7	-0.0218648	0.988406	inf	NA	31.7015	32.1987	exp_function	31.7015	1	28.7143	0.00165621	2	0.996642	0.987132	0.970765	0.857231	0.776748	0.589995	0.326555	0.00335792	0.0128682	0.0292353	0.142769	0.223252	0.410005	0.673445	0.00337411	0.012926	0.0320626	0.166592	0.287743	0.694985	2.06062	66
MILPVGAANFR	P06733	169	179	no evidence	ENOA_HUMAN	Alpha-enolase (EC 4.2.1.11) (2-phospho-D-glycerate hydro-lyase) (C-myc promoter-binding protein) (Enolase 1) (MBP-1) (MPB-1) (Non-neural enolase) (NNE) (Phosphopyruvate hydratase) (Plasminogen-binding protein)	ENO1 ENO1L1 MBPB1 MPB1	Homo sapiens (Human)	DNA binding; M band; carbohydrate metabolic process; cytoplasm; cytosol; extracellular space; extracellular vesicular exosome; gluconeogenesis; glucose metabolic process; glycolytic process; magnesium ion binding; negative regulation of cell growth; negative regulation of transcription from RNA polymerase II promoter; negative regulation of transcription, DNA-templated; nucleus; phosphopyruvate h…	7	-0.0213669	0.974495	inf	NA	32.4403	33.681	exp_function	32.4403	1	2.57143	0.000148318	2	0.999914	0.997972	0.949082	0.785366	0.826256	0.61501	0.329892	8.6e-05	0.0020284	0.0509178	0.214634	0.173744	0.38499	0.670108	8.74e-05	0.00207329	0.0536302	0.273973	0.208265	0.634272	2.02589	83
MSILKIHAR	P06733	1	9	N.D.	ENOA_HUMAN	Alpha-enolase (EC 4.2.1.11) (2-phospho-D-glycerate hydro-lyase) (C-myc promoter-binding protein) (Enolase 1) (MBP-1) (MPB-1) (Non-neural enolase) (NNE) (Phosphopyruvate hydratase) (Plasminogen-binding protein)	ENO1 ENO1L1 MBPB1 MPB1	Homo sapiens (Human)	DNA binding; M band; carbohydrate metabolic process; cytoplasm; cytosol; extracellular space; extracellular vesicular exosome; gluconeogenesis; glucose metabolic process; glycolytic process; magnesium ion binding; negative regulation of cell growth; negative regulation of transcription from RNA polymerase II promoter; negative regulation of transcription, DNA-templated; nucleus; phosphopyruvate h…	1	NA	NA	NA	NA	NA	NA	NA	NA	0	1	5.76791e-05	2	NA	0.98571	NA	NA	NA	NA	NA	NA	0.0142897	NA	NA	NA	NA	NA	NA	0.0140837	NA	NA	NA	NA	NA	54
MLVDLAKSR	P06744	67	75	no evidence	G6PI_HUMAN	Glucose-6-phosphate isomerase (GPI) (EC 5.3.1.9) (Autocrine motility factor) (AMF) (Neuroleukin) (NLK) (Phosphoglucose isomerase) (PGI) (Phosphohexose isomerase) (PHI) (Sperm antigen 36) (SA-36)	GPI	Homo sapiens (Human)	aldehyde catabolic process; angiogenesis; carbohydrate metabolic process; cytoplasm; cytosol; extracellular space; extracellular vesicular exosome; gluconeogenesis; glucose 6-phosphate metabolic process; glucose metabolic process; glucose-6-phosphate isomerase activity; glycolytic process; hemostasis; humoral immune response; intramolecular transferase activity; learning or memory; methylglyoxal …	7	-0.0213154	0.981645	inf	NA	32.5187	32.071	exp_function	32.5187	1	6.28571	0.000281987	2	0.999869	0.999817	0.956058	0.885332	0.808861	0.590869	0.320662	0.000131398	0.000182995	0.0439419	0.114668	0.191139	0.409131	0.679338	0.000123425	0.000182828	0.0459305	0.131741	0.23636	0.692473	2.11864	92
MFNGEKINYTEGR	P06744	84	96	no evidence	G6PI_HUMAN	Glucose-6-phosphate isomerase (GPI) (EC 5.3.1.9) (Autocrine motility factor) (AMF) (Neuroleukin) (NLK) (Phosphoglucose isomerase) (PGI) (Phosphohexose isomerase) (PHI) (Sperm antigen 36) (SA-36)	GPI	Homo sapiens (Human)	aldehyde catabolic process; angiogenesis; carbohydrate metabolic process; cytoplasm; cytosol; extracellular space; extracellular vesicular exosome; gluconeogenesis; glucose 6-phosphate metabolic process; glucose metabolic process; glucose-6-phosphate isomerase activity; glycolytic process; hemostasis; humoral immune response; intramolecular transferase activity; learning or memory; methylglyoxal …	7	-0.0223522	0.946466	inf	NA	31.0102	33.851	exp_function	31.0102	1	2.85714	0.000128176	2	0.994441	0.999988	0.955408	0.912746	0.694008	0.653619	0.279356	0.00555884	1.18e-05	0.0445918	0.0872543	0.305992	0.346381	0.720644	0.0056922	1.17e-05	0.0475388	0.0771297	0.377358	0.525981	2.57314	92
MEDSMDMDMSPLR	P06748	1	13	√	NPM_HUMAN	Nucleophosmin (NPM) (Nucleolar phosphoprotein B23) (Nucleolar protein NO38) (Numatrin)	NPM1 NPM	Homo sapiens (Human)	DNA repair; NF-kappaB binding; RNA binding; Tat protein binding; cell aging; centromere-specific nucleosome assembly; centrosome; centrosome cycle; cytoplasm; cytosol; histone binding; intracellular protein transport; negative regulation of apoptotic process; negative regulation of cell proliferation; negative regulation of centrosome duplication; negative regulation of protein kinase activity by…	4	-0.0208898	0.847721	inf	NA	33.1812	NA	exp_function	33.1812	1	1.75	0.000149004	2	NA	0.999847	0.990149	0.839604	0.750503	NA	NA	NA	0.000153186	0.00985137	0.160396	0.249497	NA	NA	NA	0.000158101	0.00904166	0.191571	0.333333	NA	NA	88
SQAEFEKAAEEVR	P07108	2	14	√	ACBP_HUMAN	Acyl-CoA-binding protein (ACBP) (Diazepam-binding inhibitor) (DBI) (Endozepine) (EP)	DBI	Homo sapiens (Human)	Golgi apparatus; benzodiazepine receptor binding; endoplasmic reticulum; extracellular vesicular exosome; hair follicle development; lipid binding; long-chain fatty acyl-CoA binding; mitochondrion; perinuclear endoplasmic reticulum; phosphatidylcholine acyl-chain remodeling; protein dimerization activity; transport; triglyceride metabolic process	7	-0.0216206	0.989124	inf	NA	32.0595	32.0391	exp_function	32.0595	1	28.2857	0.00813872	2	1	0.980452	0.958903	0.876951	0.782769	0.584248	0.332733	0	0.0195483	0.0410974	0.123049	0.217231	0.415752	0.667267	0	0.0198893	0.0427293	0.140237	0.277882	0.711637	2.0061	116
TENSTSAPAAKPKR	P07305	2	15	√	H10_HUMAN	Histone H1.0 (Histone H1') (Histone H1(0)) [Cleaved into: Histone H1.0, N-terminally processed]	H1F0 H1FV	Homo sapiens (Human)	Golgi apparatus; actin cytoskeleton; apoptotic DNA fragmentation; apoptotic process; cellular component disassembly involved in execution phase of apoptosis; chromatin DNA binding; nuclear chromatin; nuclear euchromatin; nucleoplasm; nucleosome; nucleosome assembly; nucleus; poly(A) RNA binding; protein binding	6	-0.0294961	0.992013	1127.1	0.000614981	23.4996	22.5113	exp_function	23.4996	1	1.83333	0.000236564	2	0.981437	0.97319	0.913072	0.836457	NA	0.465483	0.235727	0.0185631	0.0268101	0.0869284	0.163543	NA	0.534517	0.764273	0.0243748	0.0277562	0.0946159	0.19597	NA	1.15463	3.34247	74
SEEIITPVYCTGVSAQVQKQR	P07384	2	22	√	CAN1_HUMAN	Calpain-1 catalytic subunit (EC 3.4.22.52) (Calcium-activated neutral proteinase 1) (CANP 1) (Calpain mu-type) (Calpain-1 large subunit) (Cell proliferation-inducing gene 30 protein) (Micromolar-calpain) (muCANP)	CAPN1 CANPL1 PIG30	Homo sapiens (Human)	calcium ion binding; calcium-dependent cysteine-type endopeptidase activity; cytoplasm; cytosol; extracellular matrix disassembly; extracellular matrix organization; extracellular vesicular exosome; membrane; plasma membrane; positive regulation of cell proliferation; protein binding; proteolysis; receptor catabolic process	2	-0.0267926	0.997891	inf	NA	25.8708	NA	NA	NA	0	1	3.50599e-05	2	0.981072	NA	NA	0.807502	NA	NA	NA	0.0189275	NA	NA	0.192498	NA	NA	NA	0.0166465	NA	NA	0.23753	NA	NA	NA	57
SKYKLIMLR	P07738	2	10	√	PMGE_HUMAN	Bisphosphoglycerate mutase (BPGM) (EC 5.4.2.4) (2,3-bisphosphoglycerate mutase, erythrocyte) (2,3-bisphosphoglycerate synthase) (EC 3.1.3.13) (EC 5.4.2.11) (2,3-diphosphoglycerate mutase) (DPGM) (BPG-dependent PGAM)	BPGM	Homo sapiens (Human)	bisphosphoglycerate 2-phosphatase activity; bisphosphoglycerate mutase activity; carbohydrate metabolic process; erythrocyte development; glycolytic process; phosphoglycerate mutase activity; respiratory gaseous exchange	6	-0.0349989	0.996107	113.301	0.00611776	19.8048	20.7839	exp_function	19.8048	1	1.66667	0.000161086	2	0.9983	0.977271	0.880789	0.777941	NA	0.430077	0.163498	0.0016998	0.0227287	0.119211	0.222059	NA	0.569923	0.836502	0.00166925	0.0227825	0.13587	0.285714	NA	1.32912	5.11771	58
ADSELQLVEQR	P07741	2	12	√	APT_HUMAN	Adenine phosphoribosyltransferase (APRT) (EC 2.4.2.7)	APRT	Homo sapiens (Human)	AMP binding; AMP salvage; adenine binding; adenine phosphoribosyltransferase activity; adenine salvage; cellular response to insulin stimulus; cytoplasm; cytosol; extracellular vesicular exosome; grooming behavior; lactation; nucleobase-containing small molecule metabolic process; nucleus; purine nucleobase metabolic process; purine ribonucleoside salvage; purine-containing compound salvage; smal…	7	-0.0211796	0.992062	inf	NA	32.7271	32.8879	exp_function	32.7271	1	11	0.00152978	2	0.996824	0.997304	0.948251	0.867396	0.788316	0.590348	0.346382	0.00317557	0.00269557	0.0517491	0.132604	0.211684	0.409652	0.653618	0.00319568	0.00269748	0.0543619	0.153139	0.268918	0.69456	1.88722	88
ASNVTNKTDPR	P07910	2	12	√	HNRPC_HUMAN	Heterogeneous nuclear ribonucleoproteins C1/C2 (hnRNP C1/C2)	HNRNPC HNRPC	Homo sapiens (Human)	3'-UTR-mediated mRNA stabilization; ATP-dependent chromatin remodeling; RNA binding; RNA polymerase II core promoter proximal region sequence-specific DNA binding; RNA polymerase II distal enhancer sequence-specific DNA binding; RNA splicing; catalytic step 2 spliceosome; cytosol; extracellular vesicular exosome; gene expression; identical protein binding; mRNA 3'-UTR binding; mRNA splicing, via …	7	-0.0227008	0.953027	inf	NA	30.534	31.1883	exp_function	30.534	1	10.4286	0.000853123	2	0.873255	0.987235	0.945778	0.856076	0.774304	0.579107	0.314987	0.126745	0.0127648	0.0542219	0.143924	0.225696	0.420893	0.685013	0.14513	0.0128948	0.0573182	0.168324	0.292059	0.727585	2.17429	80
MIAGQVLDINLAAEPKVNR	P07910	74	92	no evidence	HNRPC_HUMAN	Heterogeneous nuclear ribonucleoproteins C1/C2 (hnRNP C1/C2)	HNRNPC HNRPC	Homo sapiens (Human)	3'-UTR-mediated mRNA stabilization; ATP-dependent chromatin remodeling; RNA binding; RNA polymerase II core promoter proximal region sequence-specific DNA binding; RNA polymerase II distal enhancer sequence-specific DNA binding; RNA splicing; catalytic step 2 spliceosome; cytosol; extracellular vesicular exosome; gene expression; identical protein binding; mRNA 3'-UTR binding; mRNA splicing, via …	7	-0.0212008	0.969535	inf	NA	32.6943	32.8038	exp_function	32.6943	1	2.42857	0.000198673	2	0.967751	0.998135	0.975179	0.906841	0.789641	0.612142	0.306432	0.0322489	0.00186453	0.0248211	0.0931594	0.210359	0.387858	0.693568	0.0329284	0.00187806	0.0283257	0.109415	0.266667	0.633473	2.12287	141
ASQNSFR	P07954	45	51	√	FUMH_HUMAN	Fumarate hydratase, mitochondrial (Fumarase) (EC 4.2.1.2)	FH	Homo sapiens (Human)	cellular metabolic process; cytoplasm; extracellular vesicular exosome; fumarate hydratase activity; fumarate metabolic process; homeostasis of number of cells within a tissue; mitochondrial matrix; mitochondrion; small molecule metabolic process; tricarboxylic acid cycle; tricarboxylic acid cycle enzyme complex	6	-0.0239818	0.993701	inf	NA	28.903	NA	exp_function	28.903	1	5.16667	0.0002536	2	0.994656	0.981297	0.929965	0.831217	0.743478	0.556059	NA	0.00534405	0.0187031	0.0700349	0.168783	0.256522	0.443941	NA	0.00522205	0.0191199	0.0759877	0.203113	0.345301	0.798352	NA	62
MNFKIGGVTER	P07954	77	87	√	FUMH_HUMAN	Fumarate hydratase, mitochondrial (Fumarase) (EC 4.2.1.2)	FH	Homo sapiens (Human)	cellular metabolic process; cytoplasm; extracellular vesicular exosome; fumarate hydratase activity; fumarate metabolic process; homeostasis of number of cells within a tissue; mitochondrial matrix; mitochondrion; small molecule metabolic process; tricarboxylic acid cycle; tricarboxylic acid cycle enzyme complex	6	-0.0433007	0.985641	48.07	0.0144195	16.0078	17.4362	exp_function	16.0078	1	1.83333	8.9987e-05	2	0.983742	0.904754	0.784359	0.673077	NA	0.379609	0.159575	0.0162581	0.0952461	0.215641	0.326923	NA	0.620391	0.840425	0.017269	0.101153	0.274952	0.485437	NA	1.63452	5.07382	79
MDPGKDKEGVPQPSGPPAR	P07992	1	19	√	ERCC1_HUMAN	DNA excision repair protein ERCC-1	ERCC1	Homo sapiens (Human)	DNA catabolic process, endonucleolytic; DNA recombination; DNA repair; UV protection; cell proliferation; chromosome organization; cytoplasm; damaged DNA binding; double-strand break repair; embryonic organ development; endonuclease activity; isotype switching; male gonad development; mitotic recombination; multicellular organism growth; multicellular organismal aging; negative regulation of telo…	7	-0.0310053	0.985422	326.32	0.00212413	22.3558	22.629	exp_function	22.3558	1	1.14286	9.63261e-05	2	0.96434	0.94759	0.906935	0.788235	0.624286	0.483969	0.255718	0.0356595	0.0524097	0.0930647	0.211765	0.375714	0.516031	0.744282	0.034878	0.0560734	0.0899208	0.268097	0.602047	1.08014	2.96165	76
MVQEAEKYKAEDEVQR	P08107	518	533	no evidence	HSP71_HUMAN	Heat shock 70 kDa protein 1A/1B (Heat shock 70 kDa protein 1/2) (HSP70-1/HSP70-2) (HSP70.1/HSP70.2)	HSPA1A HSPA1 HSX70; HSPA1B	Homo sapiens (Human)	ATP binding; ATP catabolic process; ATPase activity; ATPase activity, coupled; RNA metabolic process; aggresome; blood microparticle; cellular heat acclimation; cellular response to heat; centriole; cytoplasm; cytosol; double-stranded RNA binding; endoplasmic reticulum; enzyme binding; extracellular vesicular exosome; gene expression; heat shock protein binding; inclusion body; mRNA catabolic pro…	1	NA	NA	NA	NA	NA	NA	NA	NA	0	1	3.90526e-05	2	NA	NA	NA	0.734615	NA	NA	NA	NA	NA	NA	0.265385	NA	NA	NA	NA	NA	NA	0.362319	NA	NA	NA	54
AKPAQGAKYR	P08133	2	11	√	ANXA6_HUMAN	Annexin A6 (67 kDa calelectrin) (Annexin VI) (Annexin-6) (Calphobindin-II) (CPB-II) (Chromobindin-20) (Lipocortin VI) (Protein III) (p68) (p70)	ANXA6 ANX6	Homo sapiens (Human)	GTP binding; calcium ion binding; calcium ion transport; calcium-dependent phospholipid binding; calcium-dependent protein binding; cholesterol binding; extracellular vesicular exosome; ion transmembrane transport; late endosome membrane; ligand-gated ion channel activity; lipid binding; lysosomal membrane; melanosome; perinuclear region of cytoplasm; protein binding; protein homodimerization act…	7	-0.023764	0.979188	inf	NA	29.1679	30.4367	exp_function	29.1679	1	8.57143	0.000318821	2	0.994022	0.986527	0.938861	0.865264	0.784136	0.59075	0.252378	0.00597755	0.0134728	0.0611394	0.134736	0.215864	0.40925	0.747622	0.00600686	0.0137192	0.0653711	0.155266	0.275534	0.693635	2.97947	87
MELQPPEASIAVVSIPR	P08195	1	17	√	4F2_HUMAN	4F2 cell-surface antigen heavy chain (4F2hc) (4F2 heavy chain antigen) (Lymphocyte activation antigen 4F2 large subunit) (Solute carrier family 3 member 2) (CD antigen CD98)	SLC3A2 MDU1	Homo sapiens (Human)	amino acid transport; apical plasma membrane; blood coagulation; calcium ion transport; calcium:sodium antiporter activity; carbohydrate metabolic process; catalytic activity; cation binding; cell growth; cell junction; cytoplasm; double-stranded RNA binding; extracellular vesicular exosome; integral component of membrane; ion transport; leucine import; leukocyte migration; melanosome; neutral am…	7	-0.031834	0.986229	234.739	0.00295285	21.7738	23.7571	exp_function	21.7738	1	3.28571	0.000130556	2	0.954551	0.955292	0.865385	0.784419	0.718403	0.495488	0.157564	0.0454491	0.0447083	0.134615	0.215581	0.281597	0.504512	0.842436	0.0429164	0.0469622	0.155763	0.274725	0.390495	1.02578	5.38677	101
SGNGNAAATAEENSPKMR	P08397	2	19	√	HEM3_HUMAN	Porphobilinogen deaminase (PBG-D) (EC 2.5.1.61) (Hydroxymethylbilane synthase) (HMBS) (Pre-uroporphyrinogen synthase)	HMBS PBGD UPS	Homo sapiens (Human)	cytosol; heme biosynthetic process; hydroxymethylbilane synthase activity; peptidyl-pyrromethane cofactor linkage; porphyrin-containing compound metabolic process; protoporphyrinogen IX biosynthetic process; small molecule metabolic process	7	-0.0338216	0.981115	140.299	0.00494051	20.4942	20.4047	exp_function	20.4942	1	4	0.000277371	2	1	0.999304	0.901354	0.836985	0.668729	0.427822	0.147326	0	0.000696301	0.0986461	0.163015	0.331271	0.572178	0.852674	0	0.000690622	0.101701	0.195607	0.492829	1.34847	5.78168	121
MFGGPGTASR	P08670	14	23	√	VIME_HUMAN	Vimentin	VIM	Homo sapiens (Human)	Bergmann glial cell differentiation; apoptotic process; astrocyte development; cell leading edge; cell projection; cellular component disassembly involved in execution phase of apoptosis; cellular component movement; cytoplasm; cytoskeleton; cytosol; double-stranded RNA binding; extracellular vesicular exosome; glycoprotein binding; identical protein binding; intermediate filament; intermediate f…	6	-0.0297148	0.957888	831.426	0.000833685	23.3267	NA	exp_function	23.3267	1	2.83333	0.000152202	2	0.999978	1	0.91129	0.798611	0.631794	0.520408	NA	2.23e-05	0	0.0887103	0.201389	0.368206	0.479592	NA	2.3e-05	0	0.0924421	0.252525	0.576801	0.917709	0	78
ALSAEDR	P09105	2	8	√	HBAT_HUMAN	Hemoglobin subunit theta-1 (Hemoglobin theta-1 chain) (Theta-1-globin)	HBQ1	Homo sapiens (Human)	heme binding; hemoglobin complex; iron ion binding; oxygen binding; oxygen transport; oxygen transporter activity	2	-0.148172	0.946208	5.81059	0.11929	4.67801	NA	NA	NA	0	1.5	0.00026443	2	NA	0.771486	0.568712	NA	NA	NA	NA	NA	0.228514	0.431288	NA	NA	NA	NA	NA	0.290797	0.742286	NA	NA	NA	NA	52
MPPYTVVYFPVR	P09211	1	12	no evidence	GSTP1_HUMAN	Glutathione S-transferase P (EC 2.5.1.18) (GST class-pi) (GSTP1-1)	GSTP1 FAEES3 GST3	Homo sapiens (Human)	JUN kinase binding; S-nitrosoglutathione binding; TRAF2-GSTP1 complex; cellular response to lipopolysaccharide; central nervous system development; common myeloid progenitor cell proliferation; cytoplasm; cytosol; dinitrosyl-iron complex binding; extracellular space; extracellular vesicular exosome; glutathione derivative biosynthetic process; glutathione metabolic process; glutathione transferas…	7	-0.0188157	0.983894	inf	NA	36.8388	36.8016	exp_function	36.8388	1	2.57143	0.000306523	2	0.978976	0.983814	0.947014	0.878577	0.831034	0.66223	0.358086	0.021024	0.0161864	0.0529857	0.121423	0.168966	0.33777	0.641914	0.0229117	0.017795	0.0554472	0.138696	0.203298	0.509227	1.79253	72
PPYTVVYFPVR	P09211	2	12	no evidence	GSTP1_HUMAN	Glutathione S-transferase P (EC 2.5.1.18) (GST class-pi) (GSTP1-1)	GSTP1 FAEES3 GST3	Homo sapiens (Human)	JUN kinase binding; S-nitrosoglutathione binding; TRAF2-GSTP1 complex; cellular response to lipopolysaccharide; central nervous system development; common myeloid progenitor cell proliferation; cytoplasm; cytosol; dinitrosyl-iron complex binding; extracellular space; extracellular vesicular exosome; glutathione derivative biosynthetic process; glutathione metabolic process; glutathione transferas…	7	-0.0209808	0.992039	inf	NA	33.0373	33.6612	exp_function	33.0373	1	124	0.0147812	2	0.969886	0.97438	0.928044	0.883585	0.787613	0.606805	0.341485	0.0301141	0.0256196	0.0719561	0.116415	0.212387	0.393195	0.658515	0.0302834	0.0261507	0.0769341	0.142947	0.269922	0.648197	1.92868	113
PKFYCDYCDTYLTHDSPSVR	P09234	2	21	no evidence	RU1C_HUMAN	U1 small nuclear ribonucleoprotein C (U1 snRNP C) (U1-C) (U1C)	SNRPC	Homo sapiens (Human)	Cajal body; U1 snRNP; U2-type prespliceosome; commitment complex; mRNA 5'-splice site recognition; mRNA binding; mRNA splicing, via spliceosome; nucleus; poly(A) RNA binding; protein binding; protein homodimerization activity; single-stranded RNA binding; spliceosomal snRNP assembly; zinc ion binding	1	NA	NA	NA	NA	NA	NA	NA	NA	0	5	0.000787193	2	1	NA	NA	NA	NA	NA	NA	0	NA	NA	NA	NA	NA	NA	0	NA	NA	NA	NA	NA	NA	116
AAAAAAGEAR	P09417	2	11	√	DHPR_HUMAN	Dihydropteridine reductase (EC 1.5.1.34) (HDHPR) (Quinoid dihydropteridine reductase)	QDPR DHPR	Homo sapiens (Human)	6,7-dihydropteridine reductase activity; L-phenylalanine catabolic process; NADH binding; NADPH binding; cellular amino acid metabolic process; cellular nitrogen compound metabolic process; cellular response to drug; cytoplasm; cytosol; dihydrobiopterin metabolic process; electron carrier activity; extracellular vesicular exosome; liver development; mitochondrion; neuron projection; response to a…	7	-0.0213125	0.996481	inf	NA	32.523	33.2473	exp_function	32.523	1	12.5714	0.00128974	2	0.99618	0.986601	0.939105	0.84789	0.788499	0.595901	0.347005	0.00381985	0.0133985	0.0608947	0.15211	0.211501	0.404099	0.652995	0.00385091	0.0136422	0.0647115	0.179824	0.267901	0.6785	1.88207	112
SAKEKGKFEDMAKADKAR	P09429	53	70	√	HMGB1_HUMAN	High mobility group protein B1 (High mobility group protein 1) (HMG-1)	HMGB1 HMG1	Homo sapiens (Human)	DNA binding, bending; DNA ligation involved in DNA repair; DNA recombination; DNA topological change; RAGE receptor binding; V(D)J recombination; apoptotic DNA fragmentation; apoptotic process; base-excision repair, DNA ligation; cell surface; cellular component disassembly involved in execution phase of apoptosis; chemoattractant activity; condensed chromosome; cytokine activity; damaged DNA bin…	6	-0.0224365	0.963399	inf	NA	30.8937	31.0145	exp_function	30.8937	1	1	0.000116431	2	1	NA	0.983072	0.904037	0.787394	0.592377	0.276313	0	NA	0.0169275	0.0959633	0.212606	0.407623	0.723687	0	NA	0.017267	0.106722	0.272554	0.688705	2.67594	88
PMILGYWDIR	P09488	2	11	no evidence	GSTM1_HUMAN	Glutathione S-transferase Mu 1 (EC 2.5.1.18) (GST HB subunit 4) (GST class-mu 1) (GSTM1-1) (GSTM1a-1a) (GSTM1b-1b) (GTH4)	GSTM1 GST1	Homo sapiens (Human)	cellular detoxification of nitrogen compound; cytoplasm; cytosol; enzyme binding; glutathione binding; glutathione derivative biosynthetic process; glutathione metabolic process; glutathione transferase activity; nitrobenzene metabolic process; protein homodimerization activity; small molecule metabolic process; xenobiotic catabolic process; xenobiotic metabolic process	2	-0.023168	0.989233	inf	NA	29.9183	34.5348	NA	NA	0	4	0.000459316	2	NA	NA	NA	0.86837	NA	NA	0.313069	NA	NA	NA	0.13163	NA	NA	0.686931	NA	NA	NA	0.151515	NA	NA	2.08991	63
ATKGGTVKAASGFNAMEDAQTLR	P09525	2	24	√	ANXA4_HUMAN	Annexin A4 (35-beta calcimedin) (Annexin IV) (Annexin-4) (Carbohydrate-binding protein p33/p41) (Chromobindin-4) (Endonexin I) (Lipocortin IV) (P32.5) (PP4-X) (Placental anticoagulant protein II) (PAP-II) (Protein II)	ANXA4 ANX4	Homo sapiens (Human)	NF-kappaB binding; calcium ion binding; calcium-dependent phospholipid binding; calcium-dependent protein binding; cell surface; cytoplasm; epithelial cell differentiation; extracellular vesicular exosome; identical protein binding; negative regulation of NF-kappaB transcription factor activity; negative regulation of apoptotic process; negative regulation of catalytic activity; negative regulati…	5	-0.0225017	0.983558	inf	NA	30.8042	32.4328	exp_function	30.8042	1	1.4	0.000109862	2	0.989503	1	0.971764	NA	NA	0.606678	0.303069	0.0104973	0	0.0282363	NA	NA	0.393322	0.696931	0.0105233	0	0.0282492	NA	0	0.636197	2.30208	109
SKSESPKEPEQLR	P09651	2	14	√	ROA1_HUMAN	Heterogeneous nuclear ribonucleoprotein A1 (hnRNP A1) (Helix-destabilizing protein) (Single-strand RNA-binding protein) (hnRNP core protein A1) [Cleaved into: Heterogeneous nuclear ribonucleoprotein A1, N-terminally processed]	HNRNPA1 HNRPA1	Homo sapiens (Human)	RNA binding; RNA export from nucleus; RNA splicing; alternative mRNA splicing, via spliceosome; catalytic step 2 spliceosome; cell death; cytoplasm; extracellular vesicular exosome; gene expression; intermediate filament cytoskeleton; mRNA processing; mRNA splicing, via spliceosome; mRNA transport; nuclear export; nuclear import; nucleoplasm; nucleotide binding; nucleus; poly(A) RNA binding; prot…	7	-0.0223841	0.981139	inf	NA	30.9661	30.3324	exp_function	30.9661	1	16.4286	0.00110552	2	0.981616	0.992284	0.963731	0.88632	0.787178	0.568545	0.308757	0.0183837	0.00771625	0.0362692	0.11368	0.212822	0.431455	0.691243	0.0186669	0.007826	0.0375754	0.131215	0.270937	0.760098	2.23909	112
MKGGNFGGR	P09651	328	336	no evidence	ROA1_HUMAN	Heterogeneous nuclear ribonucleoprotein A1 (hnRNP A1) (Helix-destabilizing protein) (Single-strand RNA-binding protein) (hnRNP core protein A1) [Cleaved into: Heterogeneous nuclear ribonucleoprotein A1, N-terminally processed]	HNRNPA1 HNRPA1	Homo sapiens (Human)	RNA binding; RNA export from nucleus; RNA splicing; alternative mRNA splicing, via spliceosome; catalytic step 2 spliceosome; cell death; cytoplasm; extracellular vesicular exosome; gene expression; intermediate filament cytoskeleton; mRNA processing; mRNA splicing, via spliceosome; mRNA transport; nuclear export; nuclear import; nucleoplasm; nucleotide binding; nucleus; poly(A) RNA binding; prot…	7	-0.0240468	0.987782	inf	NA	28.825	28.6448	exp_function	28.825	1	3.85714	0.000259556	2	0.999967	0.997995	0.943184	0.843685	0.784328	0.552136	0.282747	3.28e-05	0.00200486	0.0568158	0.156315	0.215672	0.447864	0.717253	3.34e-05	0.00197612	0.0620097	0.184329	0.276085	0.811445	2.54699	74
MSKSESPKEPEQLR	P09651	1	14	√	ROA1_HUMAN	Heterogeneous nuclear ribonucleoprotein A1 (hnRNP A1) (Helix-destabilizing protein) (Single-strand RNA-binding protein) (hnRNP core protein A1) [Cleaved into: Heterogeneous nuclear ribonucleoprotein A1, N-terminally processed]	HNRNPA1 HNRPA1	Homo sapiens (Human)	RNA binding; RNA export from nucleus; RNA splicing; alternative mRNA splicing, via spliceosome; catalytic step 2 spliceosome; cell death; cytoplasm; extracellular vesicular exosome; gene expression; intermediate filament cytoskeleton; mRNA processing; mRNA splicing, via spliceosome; mRNA transport; nuclear export; nuclear import; nucleoplasm; nucleotide binding; nucleus; poly(A) RNA binding; prot…	2	-0.00955402	0.927911	inf	NA	72.5503	NA	NA	NA	0	1.5	0.000100938	2	NA	1	NA	0.923577	NA	NA	NA	NA	0	NA	0.0764231	NA	NA	NA	NA	0	NA	0.0912527	NA	NA	NA	70
VKLTAELIEQAAQYTNAVR	P09661	2	20	no evidence	RU2A_HUMAN	U2 small nuclear ribonucleoprotein A' (U2 snRNP A')	SNRPA1	Homo sapiens (Human)	RNA splicing; U2 snRNP; catalytic step 2 spliceosome; gene expression; mRNA splicing, via spliceosome; nucleoplasm; nucleus; poly(A) RNA binding; protein binding; small nuclear ribonucleoprotein complex; spliceosomal complex	7	-0.022693	0.974321	inf	NA	30.5445	31.5284	exp_function	30.5445	1	6.14286	0.00060303	2	0.999941	0.999873	0.973206	0.833	0.805108	0.602297	0.276181	5.87e-05	0.000127395	0.0267938	0.167	0.194892	0.397703	0.723819	5.88e-05	0.000124888	0.0280983	0.201207	0.238941	0.653138	3.16456	158
AESSDKLYR	P09874	2	10	√	PARP1_HUMAN	Poly [ADP-ribose] polymerase 1 (PARP-1) (EC 2.4.2.30) (ADP-ribosyltransferase diphtheria toxin-like 1) (ARTD1) (NAD(+) ADP-ribosyltransferase 1) (ADPRT 1) (Poly[ADP-ribose] synthase 1)	PARP1 ADPRT PPOL	Homo sapiens (Human)	DNA binding; DNA damage response, detection of DNA damage; DNA repair; NAD binding; NAD+ ADP-ribosyltransferase activity; base-excision repair; cellular response to insulin stimulus; double-strand break repair; enzyme binding; gene expression; identical protein binding; macrophage differentiation; negative regulation of transcription from RNA polymerase II promoter; nuclear envelope; nucleolus; n…	7	-0.0236525	0.990018	inf	NA	29.3054	29.7122	exp_function	29.3054	1	13	0.000320933	2	0.999875	0.994189	0.946127	0.85232	0.769217	0.565347	0.290786	0.000124538	0.00581086	0.0538731	0.14768	0.230783	0.434653	0.709214	0.000124604	0.00579467	0.057293	0.173773	0.300632	0.770042	2.43896	82
PEIVDTCSLASPASVCR	P09960	2	18	no evidence	LKHA4_HUMAN	Leukotriene A-4 hydrolase (LTA-4 hydrolase) (EC 3.3.2.6) (Leukotriene A(4) hydrolase)	LTA4H LTA4	Homo sapiens (Human)	aminopeptidase activity; arachidonic acid metabolic process; cytoplasm; cytosol; epoxide hydrolase activity; extracellular vesicular exosome; inflammatory response; leukotriene biosynthetic process; leukotriene metabolic process; leukotriene-A4 hydrolase activity; metallopeptidase activity; nucleus; peptidase activity; peptide catabolic process; poly(A) RNA binding; small molecule metabolic proce…	7	-0.0235765	0.942826	inf	NA	29.3999	32.6021	exp_function	29.3999	1	4.28571	0.000175586	2	0.978225	1	0.967241	0.70598	0.75066	0.588123	0.34226	0.0217746	0	0.0327591	0.29402	0.24934	0.411877	0.65774	0.0212366	0	0.0366746	0.414938	0.336618	0.700771	1.96052	127
PHSYPALSAEQKKELSDIALR	P09972	2	22	no evidence	ALDOC_HUMAN	Fructose-bisphosphate aldolase C (EC 4.1.2.13) (Brain-type aldolase)	ALDOC ALDC	Homo sapiens (Human)	aging; apoptotic process; axon; carbohydrate metabolic process; cytoskeletal protein binding; cytoskeleton; cytosol; epithelial cell differentiation; extracellular vesicular exosome; fructose 1,6-bisphosphate metabolic process; fructose metabolic process; fructose-bisphosphate aldolase activity; gluconeogenesis; glucose metabolic process; glycolytic process; mitochondrion; organ regeneration; pro…	7	-0.0234028	0.976603	inf	NA	29.6182	31.4593	exp_function	29.6182	1	1.85714	0.000127718	2	1	0.939528	0.982182	0.826935	0.706696	0.573649	0.336687	0	0.0604721	0.0178183	0.173065	0.293304	0.426351	0.663313	0	0.0686369	0.0200555	0.207474	0.414766	0.736513	1.97239	122
AGGKAGKDSGKAKTKAVSR	P0C0S5	2	20	no evidence	H2AZ_HUMAN	Histone H2A.Z (H2A/z)	H2AFZ H2AZ	Homo sapiens (Human)	RNA polymerase II core promoter proximal region sequence-specific DNA binding; RNA polymerase II core promoter sequence-specific DNA binding; RNA polymerase II distal enhancer sequence-specific DNA binding; cellular response to estradiol stimulus; chromatin DNA binding; nuclear euchromatin; nuclear heterochromatin; nucleosomal DNA binding; nucleosome; nucleosome assembly; nucleus; positive regula…	7	-0.028843	0.979057	inf	NA	24.0317	23.1704	exp_function	24.0317	1	21.4286	0.00419075	2	0.999968	0.999984	0.950448	0.844338	0.732197	0.482756	0.200773	3.19e-05	1.61e-05	0.0495518	0.155662	0.267803	0.517244	0.799227	3.16e-05	1.62e-05	0.0524506	0.184649	0.366334	1.07187	3.97535	147
AAPAPGAGAASGGAGCSGGGAGAGAGSGSGAAGAGGR	P0C2W1	2	38	√	FBSP1_HUMAN	F-box/SPRY domain-containing protein 1 (F-box only protein 45) (hFbxo45)	FBXO45 FBX45	Homo sapiens (Human)	cell junction; cellular response to DNA damage stimulus; nervous system development; postsynaptic density; postsynaptic membrane; presynaptic membrane; proteasome-mediated ubiquitin-dependent protein catabolic process; protein binding; protein ubiquitination; protein ubiquitination involved in ubiquitin-dependent protein catabolic process	3	-0.0288926	0.988601	60602.5	1.14376e-05	23.9905	28.8839	exp_function	23.9905	1	1	8.75271e-05	2	NA	1	NA	0.758509	NA	NA	0.263374	NA	0	NA	0.241491	NA	NA	0.736626	NA	0	NA	0.31746	NA	NA	2.8331	102
AEAALEAVR	P0C870	2	10	√	JMJD7_HUMAN	JmjC domain-containing protein 7 (Jumonji domain-containing protein 7)	JMJD7	Homo sapiens (Human)	0	6	-0.0320582	0.994968	218.174	0.00317703	21.6215	23.0804	exp_function	21.6215	1	2.5	0.000198044	2	0.991369	0.928944	0.890354	0.792544	NA	0.482161	0.182346	0.00863124	0.0710558	0.109646	0.207456	NA	0.517839	0.817654	0.00869088	0.0765227	0.123762	0.255361	NA	1.10019	4.39715	82
GEAGAGAGASGGPEASPEAEVVKLLPFLAPGAR	P0CB43	2	34	√	F203B_HUMAN	Protein FAM203B (Brain protein 16-like)	FAM203B BRP16L C8orf30B	Homo sapiens (Human)	0	2	-0.0285673	0.969021	inf	NA	24.2637	29.3635	NA	NA	0	2	0.000128373	2	NA	NA	NA	NA	0.766035	NA	0.214459	NA	NA	NA	NA	0.233965	NA	0.785541	NA	NA	NA	NA	0.29351	NA	3.78989	86
VQIVISSAR	P0CG13	2	10	no evidence	CTF8_HUMAN	Chromosome transmission fidelity protein 8 homolog (hCTF8)	CHTF8 CTF8	Homo sapiens (Human)	DNA binding; DNA replication; cell cycle; nucleus	7	-0.0334211	0.988686	152.676	0.00453999	20.7398	21.8187	exp_function	20.7398	1	3.71429	0.000768419	2	1	1	0.903889	0.78031	0.682746	0.459402	0.149762	0	0	0.0961114	0.21969	0.317254	0.540598	0.850238	0	0	0.0971842	0.28255	0.4649	1.17633	5.61956	82
SDKPDLSEVEKFDR	P0CG34	2	15	√	TB15A_HUMAN	Thymosin beta-15A (NB thymosin beta) (Thymosin-like protein 8)	TMSB15A TMSL8 TMSNB	Homo sapiens (Human)	actin cytoskeleton organization; cytoplasm; cytoskeleton; sequestering of actin monomers	1	NA	NA	NA	NA	NA	NA	NA	NA	0	1	0.000556283	2	NA	NA	NA	NA	NA	NA	0.104554	NA	NA	NA	NA	NA	NA	0.895446	NA	NA	NA	NA	NA	NA	8.59107	55
ATSILGEEPR	P0CG40	2	11	N.D.	SP9_HUMAN	Transcription factor Sp9	SP9	Homo sapiens (Human)	DNA binding; embryonic limb morphogenesis; metal ion binding; nucleus; regulation of transcription, DNA-templated; transcription, DNA-templated	3	-0.170809	0.995635	4.8838	0.141928	4.05803	6.08427	exp_function	4.05803	1	1.33333	6.89607e-05	2	NA	0.806758	NA	NA	0.104146	NA	0	NA	0.193242	NA	NA	0.895854	NA	1	NA	0.240096	NA	NA	7.77907	0	0	68
ALPQGLLTFR	P0CJ79	2	11	√	ZN888_HUMAN	Zinc finger protein 888	ZNF888	Homo sapiens (Human)	DNA binding; metal ion binding; nucleus; regulation of transcription, DNA-templated; transcription, DNA-templated	1	NA	NA	NA	NA	NA	NA	NA	NA	0	1	5.00655e-05	2	0.870297	NA	NA	NA	NA	NA	NA	0.129703	NA	NA	NA	NA	NA	NA	0.149002	NA	NA	NA	NA	NA	NA	44
SETAPAAPAAPAPAEKTPVKKKAR	P10412	2	25	√	H14_HUMAN	Histone H1.4 (Histone H1b) (Histone H1s-4)	HIST1H1E H1F4	Homo sapiens (Human)	chromatin DNA binding; extracellular vesicular exosome; nuclear heterochromatin; nucleosome; nucleosome assembly; nucleosome positioning; nucleus; poly(A) RNA binding; protein binding	7	-0.0264408	0.870003	inf	NA	26.2151	26.5835	exp_function	26.2151	1	5.57143	0.000636841	2	0.93114	0.775434	0.95539	0.772424	0.779577	0.527099	0.275359	0.0688599	0.224566	0.0446097	0.227576	0.220423	0.472901	0.724641	0.0750565	0.289462	0.0466629	0.29146	0.280966	0.906898	2.63089	119
ASGGGVPTDEEQATGLER	P10606	32	49	no evidence	COX5B_HUMAN	Cytochrome c oxidase subunit 5B, mitochondrial (Cytochrome c oxidase polypeptide Vb)	COX5B	Homo sapiens (Human)	cellular metabolic process; cytochrome-c oxidase activity; extracellular vesicular exosome; hydrogen ion transmembrane transport; metal ion binding; mitochondrial inner membrane; mitochondrion; respiratory electron transport chain; respiratory gaseous exchange; small molecule metabolic process	7	-0.0669334	0.94139	18.2157	0.0380522	10.3558	8.3694	exp_function	10.3558	1	6.28571	0.00121976	2	0.977509	0.905184	0.692419	0.507245	0.428796	0.299631	0.148101	0.0224909	0.0948155	0.307581	0.492755	0.571204	0.700369	0.851899	0.0223907	0.0981488	0.444125	0.972507	1.33049	2.33787	5.74515	104
MASGGGVPTDEEQATGLER	P10606	31	49	no evidence	COX5B_HUMAN	Cytochrome c oxidase subunit 5B, mitochondrial (Cytochrome c oxidase polypeptide Vb)	COX5B	Homo sapiens (Human)	cellular metabolic process; cytochrome-c oxidase activity; extracellular vesicular exosome; hydrogen ion transmembrane transport; metal ion binding; mitochondrial inner membrane; mitochondrion; respiratory electron transport chain; respiratory gaseous exchange; small molecule metabolic process	6	-2.18848	-1.06435	0.320961	2.1596	0.316725	NA	>3 timepoints; not valid turnover measurement	NA	0	1.66667	0.00032342	2	0.334024	NA	0.204126	0.131283	0.193987	0.151807	0.00437891	0.665976	NA	0.795874	0.868717	0.806013	0.848193	0.995621	2.28964	0	3.89105	6.60677	4.16667	5.7006	250	115
MESGSTAASEEAR	P10644	1	13	√	KAP0_HUMAN	cAMP-dependent protein kinase type I-alpha regulatory subunit (Tissue-specific extinguisher 1) (TSE1) [Cleaved into: cAMP-dependent protein kinase type I-alpha regulatory subunit, N-terminally processed]	PRKAR1A PKR1 PRKAR1 TSE1	Homo sapiens (Human)	AMP-activated protein kinase complex; activation of phospholipase C activity; activation of protein kinase A activity; blood coagulation; cAMP binding; cAMP-dependent protein kinase complex; cAMP-dependent protein kinase inhibitor activity; cAMP-dependent protein kinase regulator activity; cardiac muscle cell proliferation; cellular response to glucagon stimulus; cytosol; energy reserve metabolic…	5	-0.0330334	0.982404	166.93	0.00415231	20.9832	20.8235	exp_function	20.9832	1	8	0.000525622	2	0.999876	0.999523	0.913956	NA	0.66115	0.441984	NA	0.000124404	0.000476789	0.0860442	NA	0.33885	0.558016	NA	0.00012413	0.000474214	0.0949566	NA	0.513168	1.25296	NA	131
MKVLLLKDAKEDDCGQDPYIR	P10746	1	21	no evidence	HEM4_HUMAN	Uroporphyrinogen-III synthase (UROIIIS) (UROS) (EC 4.2.1.75) (Hydroxymethylbilane hydrolyase [cyclizing]) (Uroporphyrinogen-III cosynthase)	UROS	Homo sapiens (Human)	cellular response to amine stimulus; cellular response to arsenic-containing substance; cofactor binding; cytosol; heme biosynthetic process; mitochondrion; porphyrin-containing compound metabolic process; protoporphyrinogen IX biosynthetic process; response to antibiotic; small molecule metabolic process; uroporphyrinogen III biosynthetic process; uroporphyrinogen-III synthase activity	2	-0.0328525	0.999075	174.534	0.00397142	21.0987	21.7875	NA	NA	0	1	9.44632e-05	2	NA	NA	NA	0.763158	NA	0.45777	NA	NA	NA	NA	0.236842	NA	0.54223	NA	NA	NA	NA	0.309598	NA	1.2048	NA	97
MVNDAEKFAEEDKKLKER	P11021	541	558	√	GRP78_HUMAN	78 kDa glucose-regulated protein (GRP-78) (Endoplasmic reticulum lumenal Ca(2+)-binding protein grp78) (Heat shock 70 kDa protein 5) (Immunoglobulin heavy chain-binding protein) (BiP)	HSPA5 GRP78	Homo sapiens (Human)	ATP binding; ATP catabolic process; ATPase activity; ER overload response; ER-associated ubiquitin-dependent protein catabolic process; activation of signaling protein activity involved in unfolded protein response; blood coagulation; calcium ion binding; cell surface; cellular protein metabolic process; cellular response to antibiotic; cellular response to glucose starvation; cellular response t…	4	-0.0228427	0.990535	inf	NA	30.3443	32.6373	exp_function	30.3443	1	2	7.65527e-05	2	0.993721	0.998925	NA	NA	NA	0.611206	0.302202	0.00627921	0.00107524	NA	NA	NA	0.388794	0.697798	0.00641672	0.00107794	NA	0	NA	0.638855	2.34703	93
MNPTNTVFDAKR	P11142	61	72	√	HSP7C_HUMAN	Heat shock cognate 71 kDa protein (Heat shock 70 kDa protein 8) (Lipopolysaccharide-associated protein 1) (LAP-1) (LPS-associated protein 1)	HSPA8 HSC70 HSP73 HSPA10	Homo sapiens (Human)	ATP binding; ATP catabolic process; ATPase activity; ATPase activity, coupled; MHC class II protein complex binding; Prp19 complex; RNA metabolic process; RNA splicing; axon guidance; blood microparticle; chaperone mediated protein folding requiring cofactor; clathrin-sculpted gamma-aminobutyric acid transport vesicle membrane; cytosol; enzyme binding; extracellular space; extracellular vesicular…	3	-0.0612105	0.982885	21.4402	0.0323293	11.324	24.25	exp_function	11.324	1	1	3.87504e-05	2	1	1	NA	NA	NA	NA	0	0	0	NA	NA	NA	NA	1	0	0	0	NA	0	NA	0	82
MVNHFIAEFKR	P11142	237	247	no evidence	HSP7C_HUMAN	Heat shock cognate 71 kDa protein (Heat shock 70 kDa protein 8) (Lipopolysaccharide-associated protein 1) (LAP-1) (LPS-associated protein 1)	HSPA8 HSC70 HSP73 HSPA10	Homo sapiens (Human)	ATP binding; ATP catabolic process; ATPase activity; ATPase activity, coupled; MHC class II protein complex binding; Prp19 complex; RNA metabolic process; RNA splicing; axon guidance; blood microparticle; chaperone mediated protein folding requiring cofactor; clathrin-sculpted gamma-aminobutyric acid transport vesicle membrane; cytosol; enzyme binding; extracellular space; extracellular vesicular…	7	-0.0220563	0.957914	inf	NA	31.4263	31.4468	exp_function	31.4263	1	4.85714	0.000188216	2	0.999963	0.999445	0.990171	0.913364	0.792267	0.602661	0.271798	3.71e-05	0.000554836	0.00982871	0.0866362	0.207733	0.397339	0.728202	3.69e-05	0.000604569	0.0100471	0.0944995	0.262008	0.655278	2.53691	73
MVQEAEKYKAEDEKQR	P11142	518	533	√	HSP7C_HUMAN	Heat shock cognate 71 kDa protein (Heat shock 70 kDa protein 8) (Lipopolysaccharide-associated protein 1) (LAP-1) (LPS-associated protein 1)	HSPA8 HSC70 HSP73 HSPA10	Homo sapiens (Human)	ATP binding; ATP catabolic process; ATPase activity; ATPase activity, coupled; MHC class II protein complex binding; Prp19 complex; RNA metabolic process; RNA splicing; axon guidance; blood microparticle; chaperone mediated protein folding requiring cofactor; clathrin-sculpted gamma-aminobutyric acid transport vesicle membrane; cytosol; enzyme binding; extracellular space; extracellular vesicular…	7	-0.0224667	0.961115	inf	NA	30.8522	28.9797	exp_function	30.8522	1	13.5714	0.000525898	2	0.999976	0.999395	0.989168	0.907965	0.808112	0.555085	0.289598	2.44e-05	0.000605378	0.0108323	0.0920351	0.191888	0.444915	0.710402	2.4e-05	0.000588167	0.0107259	0.0966041	0.238742	0.802504	2.46506	129
MEPSSKKLTGR	P11166	1	11	√	GTR1_HUMAN	Solute carrier family 2, facilitated glucose transporter member 1 (Glucose transporter type 1, erythrocyte/brain) (GLUT-1) (HepG2 glucose transporter)	SLC2A1 GLUT1	Homo sapiens (Human)	D-glucose transmembrane transporter activity; L-ascorbic acid metabolic process; basolateral plasma membrane; blood microparticle; carbohydrate metabolic process; caveola; cell-cell junction; cellular response to glucose starvation; cortical actin cytoskeleton; dehydroascorbic acid transporter activity; energy reserve metabolic process; extracellular vesicular exosome; female pronucleus; glucose …	7	-0.0494054	0.965495	33.7721	0.0205243	14.0298	14.1802	exp_function	14.0298	1	1.71429	8.72221e-05	2	0.964951	0.924748	0.802458	0.602528	0.64917	0.33709	0	0.0350494	0.075252	0.197542	0.397472	0.35083	0.66291	1	0.0366462	0.0754184	0.246281	0.662252	0.540453	1.9685	0	77
AKPLTDSEKR	P11216	2	11	√	PYGB_HUMAN	Glycogen phosphorylase, brain form (EC 2.4.1.1)	PYGB	Homo sapiens (Human)	carbohydrate metabolic process; cytoplasm; glucose metabolic process; glycogen catabolic process; glycogen phosphorylase activity; pyridoxal phosphate binding; small molecule metabolic process	7	-0.0221351	0.993761	inf	NA	31.3144	31.2833	exp_function	31.3144	1	5	0.000148474	2	0.996339	0.976467	0.932534	0.873228	0.779158	0.573189	0.332017	0.00366073	0.0235331	0.067466	0.126772	0.220842	0.426811	0.667983	0.00367762	0.023952	0.0726732	0.145583	0.283605	0.744169	2.01187	76
SGDHLHNDSQIEADFR	P11387	2	17	N.D.	TOP1_HUMAN	DNA topoisomerase 1 (EC 5.99.1.2) (DNA topoisomerase I)	TOP1	Homo sapiens (Human)	ATP binding; DNA binding; DNA replication; DNA topoisomerase type I activity; DNA topoisomerase type II (ATP-hydrolyzing) activity; DNA topological change; chromatin binding; chromatin remodeling; chromosome segregation; cytoplasmic mRNA processing body; embryonic cleavage; nucleolus; nucleoplasm; nucleus; perikaryon; phosphorylation; poly(A) RNA binding; programmed cell death; protein binding; r…	7	-0.025456	0.97472	inf	NA	27.2292	26.946	exp_function	27.2292	1	4.42857	0.000144914	2	0.999897	1	0.962224	0.873837	0.763314	0.53672	0.237576	0.000102643	0	0.0377757	0.126163	0.236686	0.46328	0.762424	0.000100004	0	0.0378229	0.144781	0.315638	0.852224	3.21688	106
MEVSPLQPVNENMQVNKIKKNEDAKKR	P11388	1	27	√	TOP2A_HUMAN	DNA topoisomerase 2-alpha (EC 5.99.1.3) (DNA topoisomerase II, alpha isozyme)	TOP2A TOP2	Homo sapiens (Human)	ATP binding; ATP catabolic process; DNA binding; DNA binding, bending; DNA ligation; DNA repair; DNA replication; DNA topoisomerase complex (ATP-hydrolyzing); DNA topoisomerase type II (ATP-hydrolyzing) activity; DNA topological change; DNA unwinding involved in DNA replication; DNA-dependent ATPase activity; apoptotic chromosome condensation; cellular response to DNA damage stimulus; chromatin b…	5	-0.0859051	0.997161	12.1554	0.057024	8.06875	8.27682	exp_function	8.06875	1	1	1.63506e-05	2	0.942837	NA	NA	0.51229	0.334697	0.143092	0.0360876	0.0571633	NA	NA	0.48771	0.665303	0.856908	0.963912	0.0609344	NA	NA	0.943708	1.97941	6.0241	26.4061	96
AEQVALSR	P11413	2	9	√	G6PD_HUMAN	Glucose-6-phosphate 1-dehydrogenase (G6PD) (EC 1.1.1.49)	G6PD	Homo sapiens (Human)	NADP binding; NADP metabolic process; NADPH regeneration; carbohydrate metabolic process; cellular response to oxidative stress; cholesterol biosynthetic process; cytokine production; cytoplasm; cytoplasmic side of plasma membrane; cytosol; erythrocyte maturation; extracellular vesicular exosome; glucose 6-phosphate metabolic process; glucose binding; glucose-6-phosphate dehydrogenase activity; g…	7	-0.0236105	0.999838	inf	NA	29.3576	30.6627	exp_function	29.3576	1	8.85714	0.000430521	2	0.991388	0.969815	0.910653	0.831015	0.751664	0.569574	0.318959	0.00861172	0.0301848	0.0893469	0.168985	0.248336	0.430426	0.681041	0.00869435	0.0309489	0.098212	0.203822	0.330825	0.756647	2.1347	77
MQLTVKALQGR	P11441	1	11	no evidence	UBL4A_HUMAN	Ubiquitin-like protein 4A (Ubiquitin-like protein GDX)	UBL4A DXS254E GDX UBL4	Homo sapiens (Human)	BAT3 complex; cellular protein modification process; cytosol; protein binding; small conjugating protein ligase activity; tail-anchored membrane protein insertion into ER membrane; transport	7	-0.0280572	0.987505	inf	NA	24.7048	22.9536	exp_function	24.7048	1	7	0.00111611	2	0.984175	0.987626	0.942856	0.840655	0.715108	0.479451	0.250714	0.015825	0.0123741	0.057144	0.159345	0.284892	0.520549	0.749286	0.0155153	0.0122799	0.060581	0.1899	0.398948	1.08189	2.99518	95
MAPAEILNGKEISAQIR	P11586	1	17	√	C1TC_HUMAN	C-1-tetrahydrofolate synthase, cytoplasmic (C1-THF synthase) [Cleaved into: C-1-tetrahydrofolate synthase, cytoplasmic, N-terminally processed] [Includes: Methylenetetrahydrofolate dehydrogenase (EC 1.5.1.5); Methenyltetrahydrofolate cyclohydrolase (EC 3.5.4.9); Formyltetrahydrofolate synthetase (EC 6.3.4.3)]	MTHFD1 MTHFC MTHFD	Homo sapiens (Human)	ATP binding; cytosol; extracellular vesicular exosome; folic acid metabolic process; folic acid-containing compound biosynthetic process; formate-tetrahydrofolate ligase activity; histidine biosynthetic process; methenyltetrahydrofolate cyclohydrolase activity; methionine biosynthetic process; methylenetetrahydrofolate dehydrogenase (NADP+) activity; methylenetetrahydrofolate dehydrogenase [NAD(P…	6	-0.0179019	0.965846	inf	NA	38.7191	37.9435	exp_function	38.7191	1	3.5	9.37054e-05	2	0.993968	0.997863	0.975709	0.92642	NA	0.687598	0.364698	0.00603151	0.00213669	0.024291	0.0735795	NA	0.312402	0.635302	0.00572679	0.00209909	0.0248864	0.0823238	NA	0.455125	1.74398	119
APAEILNGKEISAQIR	P11586	2	17	no evidence	C1TC_HUMAN	C-1-tetrahydrofolate synthase, cytoplasmic (C1-THF synthase) [Cleaved into: C-1-tetrahydrofolate synthase, cytoplasmic, N-terminally processed] [Includes: Methylenetetrahydrofolate dehydrogenase (EC 1.5.1.5); Methenyltetrahydrofolate cyclohydrolase (EC 3.5.4.9); Formyltetrahydrofolate synthetase (EC 6.3.4.3)]	MTHFD1 MTHFC MTHFD	Homo sapiens (Human)	ATP binding; cytosol; extracellular vesicular exosome; folic acid metabolic process; folic acid-containing compound biosynthetic process; formate-tetrahydrofolate ligase activity; histidine biosynthetic process; methenyltetrahydrofolate cyclohydrolase activity; methionine biosynthetic process; methylenetetrahydrofolate dehydrogenase (NADP+) activity; methylenetetrahydrofolate dehydrogenase [NAD(P…	7	-0.0206671	0.956568	inf	NA	33.5387	31.873	exp_function	33.5387	1	31.2857	0.000837612	2	0.963526	0.999993	0.978859	0.921894	0.83604	0.590534	0.314551	0.0364737	6.73e-06	0.0211415	0.0781062	0.16396	0.409466	0.685449	0.0375647	6.75e-06	0.0217819	0.0838011	0.196763	0.694806	2.18274	119
MLPTQAGAAAALGR	P11831	1	14	√	SRF_HUMAN	Serum response factor (SRF)	SRF	Homo sapiens (Human)	RNA polymerase II core promoter proximal region sequence-specific DNA binding; RNA polymerase II core promoter proximal region sequence-specific DNA binding transcription factor activity involved in positive regulation of transcription; RNA polymerase II distal enhancer sequence-specific DNA binding transcription factor activity; RNA polymerase II transcription factor binding transcription factor…	3	-0.344177	0.948121	2.1984	0.315296	2.01392	2.65118	exp_function	2.01392	1	1	4.92771e-05	2	1	NA	0.186492	NA	NA	0	NA	0	NA	0.813508	NA	NA	1	NA	0	NA	4.36681	NA	NA	0	NA	90
PNIVLFSGSSHQDLSQR	P11908	2	18	no evidence	PRPS2_HUMAN	Ribose-phosphate pyrophosphokinase 2 (EC 2.7.6.1) (PPRibP) (Phosphoribosyl pyrophosphate synthase II) (PRS-II)	PRPS2	Homo sapiens (Human)	5-phosphoribose 1-diphosphate biosynthetic process; ADP binding; AMP binding; AMP biosynthetic process; ATP binding; GDP binding; carbohydrate binding; extracellular vesicular exosome; kinase activity; magnesium ion binding; nucleobase-containing compound metabolic process; organ regeneration; protein homodimerization activity; ribose phosphate diphosphokinase activity; ribose phosphate diphospho…	6	-0.0215868	0.974631	inf	NA	32.1098	33.267	exp_function	32.1098	1	6.5	0.000511676	2	0.996161	0.994657	0.941192	NA	0.822372	0.633269	0.288125	0.00383854	0.00534321	0.0588076	NA	0.177628	0.366731	0.711875	0.00378069	0.0057687	0.0615974	NA	0.216172	0.573674	2.46293	141
MVLVGDVKDR	P11908	205	214	no evidence	PRPS2_HUMAN	Ribose-phosphate pyrophosphokinase 2 (EC 2.7.6.1) (PPRibP) (Phosphoribosyl pyrophosphate synthase II) (PRS-II)	PRPS2	Homo sapiens (Human)	5-phosphoribose 1-diphosphate biosynthetic process; ADP binding; AMP binding; AMP biosynthetic process; ATP binding; GDP binding; carbohydrate binding; extracellular vesicular exosome; kinase activity; magnesium ion binding; nucleobase-containing compound metabolic process; organ regeneration; protein homodimerization activity; ribose phosphate diphosphokinase activity; ribose phosphate diphospho…	7	-0.0220936	0.986279	inf	NA	31.3732	32.5217	exp_function	31.3732	1	4	0.000314877	2	0.983862	1	0.960261	0.845838	0.78207	0.606113	0.307265	0.0161377	0	0.0397388	0.154162	0.21793	0.393887	0.692735	0.016705	0	0.0416854	0.182482	0.277783	0.649773	2.25301	99
SKILKCAGNEDIITLR	P12004	76	91	no evidence	PCNA_HUMAN	Proliferating cell nuclear antigen (PCNA) (Cyclin)	PCNA	Homo sapiens (Human)	DNA polymerase binding; DNA polymerase processivity factor activity; DNA repair; DNA replication; DNA replication factor C complex; DNA strand elongation involved in DNA replication; G1/S transition of mitotic cell cycle; MutLalpha complex binding; PCNA complex; PCNA-p21 complex; base-excision repair; cell proliferation; centrosome; cytoplasm; dinucleotide insertion or deletion binding; epithelia…	5	-0.0187147	0.774927	inf	NA	37.0376	NA	>3 timepoints; not valid turnover measurement	NA	0	1.6	0.000153457	2	0.95829	1	1	0.8187	0.798749	NA	NA	0.0417097	0	0	0.1813	0.201251	NA	NA	0.0430345	0	0	0.222222	0.251953	NA	NA	111
AVVGVSSVSR	P12074	2	11	√	CX6A1_HUMAN	Cytochrome c oxidase subunit 6A1, mitochondrial (Cytochrome c oxidase polypeptide VIa-liver) (Cytochrome c oxidase subunit VIA-liver) (COX VIa-L)	COX6A1 COX6AL	Homo sapiens (Human)	cellular metabolic process; cytochrome-c oxidase activity; generation of precursor metabolites and energy; mitochondrial inner membrane; mitochondrial respiratory chain complex IV; respiratory electron transport chain; small molecule metabolic process	4	-1.7033	0.955365	0.413964	1.67441	0.406945	NA	exp_function	0.406945	1	1.5	0.000344487	2	NA	0.0776967	NA	NA	0.0135906	0	0	NA	0.922303	NA	NA	0.986409	1	1	NA	0.084317	NA	0	72.9927	0	0	87
AAVLQQVLER	P12270	2	11	√	TPR_HUMAN	Nucleoprotein TPR (Megator) (NPC-associated intranuclear protein) (Translocated promoter region protein)	TPR	Homo sapiens (Human)	MAPK import into nucleus; RNA export from nucleus; RNA import into nucleus; carbohydrate metabolic process; cellular response to heat; cellular response to interferon-alpha; chromatin binding; cytokine-mediated signaling pathway; cytoplasm; cytoplasmic dynein complex; dynein complex binding; extrinsic component of membrane; glucose transport; heat shock protein binding; hexose transport; kinetoch…	7	-0.0315411	0.997044	260.584	0.00265997	21.976	21.8075	exp_function	21.976	1	17.8571	0.000189172	2	0.995956	0.978693	0.901112	0.786599	0.691961	0.457087	0.211188	0.00404401	0.0213072	0.0988879	0.213401	0.308039	0.542913	0.788812	0.00404562	0.0218198	0.108604	0.271713	0.444365	1.18773	3.73594	87
MIGQKTLYSFFSPSPAR	P13051	1	17	√	UNG_HUMAN	Uracil-DNA glycosylase (UDG) (EC 3.2.2.27)	UNG DGU UNG1 UNG15	Homo sapiens (Human)	DNA repair; base-excision repair; mitochondrion; negative regulation of apoptotic process; nucleus; somatic hypermutation of immunoglobulin genes; somatic recombination of immunoglobulin gene segments; uracil DNA N-glycosylase activity; viral process	4	-1.68068	-0.522732	0.419632	1.6518	0.412421	NA	>3 timepoints; not valid turnover measurement	NA	0	1.75	0.000139959	0	NA	NA	0.000819337	0.159052	0.0296451	NA	8.16e-05	NA	NA	0.999181	0.840948	0.970355	NA	0.999918	NA	NA	1204.82	5.29101	32.4992	NA	12500	100
SLDIQSLDIQCEELSDAR	P13489	2	19	√	RINI_HUMAN	Ribonuclease inhibitor (Placental ribonuclease inhibitor) (Placental RNase inhibitor) (Ribonuclease/angiogenin inhibitor 1) (RAI)	RNH1 PRI RNH	Homo sapiens (Human)	angiogenin-PRI complex; cytoplasm; extracellular vesicular exosome; mRNA catabolic process; negative regulation of catalytic activity; protein binding; regulation of angiogenesis; ribonuclease inhibitor activity	7	-0.0225733	0.987557	inf	NA	30.7065	32.0671	exp_function	30.7065	1	4.28571	0.000232718	2	0.987627	0.994976	0.94374	0.836802	0.788636	0.604032	0.294532	0.0123735	0.00502363	0.0562604	0.163198	0.211364	0.395968	0.705468	0.0120597	0.00463508	0.0605393	0.194932	0.266568	0.656698	2.48948	163
GDKKDDKDSPKKNKGKER	P13637	2	19	N.D.	AT1A3_HUMAN	Sodium/potassium-transporting ATPase subunit alpha-3 (Na(+)/K(+) ATPase alpha-3 subunit) (EC 3.6.3.9) (Na(+)/K(+) ATPase alpha(III) subunit) (Sodium pump subunit alpha-3)	ATP1A3	Homo sapiens (Human)	ATP binding; ATP biosynthetic process; Golgi apparatus; adult locomotory behavior; axon; dendritic spine head; dendritic spine neck; endoplasmic reticulum; integral component of membrane; ion transmembrane transport; ionotropic glutamate receptor signaling pathway; memory; metal ion binding; myelin sheath; nucleus; plasma membrane; response to drug; sodium ion transmembrane transport; sodium:pota…	2	-0.119633	0.865049	7.63782	0.0907519	5.79394	6.25834	NA	NA	0	1	2.47115e-05	2	NA	1	NA	0.316988	NA	NA	NA	NA	0	NA	0.683012	NA	NA	NA	NA	0	NA	2.10164	NA	NA	NA	76
MVNFTVDQIR	P13639	1	10	√	EF2_HUMAN	Elongation factor 2 (EF-2)	EEF2 EF2	Homo sapiens (Human)	GTP binding; GTPase activity; cell death; cellular protein metabolic process; cytosol; extracellular vesicular exosome; gene expression; nucleus; poly(A) RNA binding; polysome; positive regulation of gene expression; positive regulation of translation; protein kinase binding; ribonucleoprotein complex; translation; translation activator activity; translation elongation factor activity; translatio…	7	-0.0238249	0.855993	inf	NA	29.0933	30.5924	exp_function	29.0933	1	4	0.000116703	2	0.994852	0.999996	0.978331	0.935803	0.884532	0.653837	0.0937825	0.00514827	3.68e-06	0.021669	0.0641968	0.115468	0.346163	0.906217	0.00507772	3.79e-06	0.0226653	0.0693997	0.130463	0.527983	10.1595	93
VNFTVDQIR	P13639	2	10	no evidence	EF2_HUMAN	Elongation factor 2 (EF-2)	EEF2 EF2	Homo sapiens (Human)	GTP binding; GTPase activity; cell death; cellular protein metabolic process; cytosol; extracellular vesicular exosome; gene expression; nucleus; poly(A) RNA binding; polysome; positive regulation of gene expression; positive regulation of translation; protein kinase binding; ribonucleoprotein complex; translation; translation activator activity; translation elongation factor activity; translatio…	7	-0.0276508	0.995957	inf	NA	25.0679	24.818	exp_function	25.0679	1	84.8571	0.00247577	2	0.999928	0.990955	0.918243	0.805478	0.719838	0.50856	0.257416	7.25e-05	0.00904524	0.0817566	0.194522	0.280162	0.49144	0.742584	7.24e-05	0.00913136	0.0902335	0.241581	0.389703	0.966725	2.88126	92
MDKKANIR	P13639	13	20	√	EF2_HUMAN	Elongation factor 2 (EF-2)	EEF2 EF2	Homo sapiens (Human)	GTP binding; GTPase activity; cell death; cellular protein metabolic process; cytosol; extracellular vesicular exosome; gene expression; nucleus; poly(A) RNA binding; polysome; positive regulation of gene expression; positive regulation of translation; protein kinase binding; ribonucleoprotein complex; translation; translation activator activity; translation elongation factor activity; translatio…	0	NA	NA	NA	NA	NA	NA	NA	NA	0	1	2.91757e-05	2	NA	NA	NA	NA	NA	NA	NA	NA	NA	NA	NA	NA	NA	NA	NA	NA	0	NA	NA	NA	NA	52
AMQKIFAR	P13929	2	9	√	ENOB_HUMAN	Beta-enolase (EC 4.2.1.11) (2-phospho-D-glycerate hydro-lyase) (Enolase 3) (Muscle-specific enolase) (MSE) (Skeletal muscle enolase)	ENO3	Homo sapiens (Human)	aging; carbohydrate metabolic process; cytoplasm; cytosol; extracellular space; gluconeogenesis; glucose metabolic process; glycolytic process; magnesium ion binding; phosphopyruvate hydratase activity; phosphopyruvate hydratase complex; plasma membrane; response to drug; skeletal muscle tissue regeneration; small molecule metabolic process	1	NA	NA	NA	NA	NA	NA	NA	NA	0	1	5.76791e-05	2	NA	NA	0.947241	NA	NA	NA	NA	NA	NA	0.0527591	NA	NA	NA	NA	NA	NA	0.0513225	NA	NA	NA	NA	51
MPMFIVNTNVPR	P14174	1	12	no evidence	MIF_HUMAN	Macrophage migration inhibitory factor (MIF) (EC 5.3.2.1) (Glycosylation-inhibiting factor) (GIF) (L-dopachrome isomerase) (L-dopachrome tautomerase) (EC 5.3.3.12) (Phenylpyruvate tautomerase)	MIF GLIF MMIF	Homo sapiens (Human)	DNA damage response, signal transduction by p53 class mediator; carboxylic acid metabolic process; cell aging; cell proliferation; cell surface; cell surface receptor signaling pathway; chemoattractant activity; cytokine activity; cytokine receptor binding; cytoplasm; dopachrome isomerase activity; extracellular region; extracellular space; extracellular vesicular exosome; inflammatory response; …	7	-0.0175523	0.970711	inf	NA	39.4903	37.9002	exp_function	39.4903	1	5.71429	0.00124386	2	1	0.999117	0.959412	0.935187	0.841486	0.662157	0.382178	0	0.000882653	0.0405883	0.0648126	0.158514	0.337843	0.617822	0	0.000901991	0.0410517	0.0691617	0.189394	0.505124	1.61692	74
PMFIVNTNVPR	P14174	2	12	no evidence	MIF_HUMAN	Macrophage migration inhibitory factor (MIF) (EC 5.3.2.1) (Glycosylation-inhibiting factor) (GIF) (L-dopachrome isomerase) (L-dopachrome tautomerase) (EC 5.3.3.12) (Phenylpyruvate tautomerase)	MIF GLIF MMIF	Homo sapiens (Human)	DNA damage response, signal transduction by p53 class mediator; carboxylic acid metabolic process; cell aging; cell proliferation; cell surface; cell surface receptor signaling pathway; chemoattractant activity; cytokine activity; cytokine receptor binding; cytoplasm; dopachrome isomerase activity; extracellular region; extracellular space; extracellular vesicular exosome; inflammatory response; …	7	-0.0212808	0.991471	inf	NA	32.5715	32.896	exp_function	32.5715	1	143.714	0.0312832	2	0.99228	0.99152	0.948894	0.869159	0.791358	0.597265	0.33486	0.00771964	0.00847979	0.0511062	0.130841	0.208642	0.402735	0.66514	0.00794194	0.00858208	0.0530919	0.150596	0.263569	0.674741	1.98693	95
MFIVNTNVPR	P14174	3	12	√	MIF_HUMAN	Macrophage migration inhibitory factor (MIF) (EC 5.3.2.1) (Glycosylation-inhibiting factor) (GIF) (L-dopachrome isomerase) (L-dopachrome tautomerase) (EC 5.3.3.12) (Phenylpyruvate tautomerase)	MIF GLIF MMIF	Homo sapiens (Human)	DNA damage response, signal transduction by p53 class mediator; carboxylic acid metabolic process; cell aging; cell proliferation; cell surface; cell surface receptor signaling pathway; chemoattractant activity; cytokine activity; cytokine receptor binding; cytoplasm; dopachrome isomerase activity; extracellular region; extracellular space; extracellular vesicular exosome; inflammatory response; …	7	-0.0279752	0.989791	inf	NA	24.7772	23.9369	exp_function	24.7772	1	6	0.00130606	2	1	0.991937	0.93315	0.835545	0.72176	0.498828	0.234394	0	0.00806262	0.0668503	0.164455	0.27824	0.501172	0.765606	0	0.00801755	0.07046	0.196874	0.384753	1.00146	3.26126	76
MNGDQNSDVYAQEKQDFVQHFSQIVR	P14324	67	92	√	FPPS_HUMAN	Farnesyl pyrophosphate synthase (FPP synthase) (FPS) (EC 2.5.1.10) ((2E,6E)-farnesyl diphosphate synthase) (Dimethylallyltranstransferase) (EC 2.5.1.1) (Farnesyl diphosphate synthase) (Geranyltranstransferase)	FDPS FPS KIAA1293	Homo sapiens (Human)	cholesterol biosynthetic process; cytoplasm; cytosol; dimethylallyltranstransferase activity; farnesyl diphosphate biosynthetic process; geranyl diphosphate biosynthetic process; geranyltranstransferase activity; metal ion binding; mitochondrion; nucleus; poly(A) RNA binding; small molecule metabolic process; viral process	6	-0.0315945	0.884612	255.452	0.00271342	21.9388	18.998	exp_function	21.9388	1	2.5	0.00014936	2	0.990776	0.955011	0.862644	0.794803	0.818503	0.365922	NA	0.00922405	0.0449891	0.137356	0.205197	0.181497	0.634078	NA	0.00912975	0.045853	0.137395	0.259553	0.214833	1.73367	NA	106
SKPHSEAGTAFIQTQQLHAAMADTFLEHMCR	P14618	2	32	N.D.	KPYM_HUMAN	Pyruvate kinase PKM (EC 2.7.1.40) (Cytosolic thyroid hormone-binding protein) (CTHBP) (Opa-interacting protein 3) (OIP-3) (Pyruvate kinase 2/3) (Pyruvate kinase muscle isozyme) (Thyroid hormone-binding protein 1) (THBP1) (Tumor M2-PK) (p58)	PKM OIP3 PK2 PK3 PKM2	Homo sapiens (Human)	ATP binding; MHC class II protein complex binding; carbohydrate metabolic process; cilium; cytoplasm; cytosol; extracellular vesicular exosome; glucose metabolic process; glycolytic process; magnesium ion binding; mitochondrion; nucleus; plasma membrane; poly(A) RNA binding; potassium ion binding; programmed cell death; protein binding; pyruvate kinase activity; small molecule metabolic process	4	-0.017305	0.85124	inf	NA	40.0548	NA	exp_function	40.0548	1	1	4.71426e-05	2	1	0.925304	0.951753	NA	0.812269	NA	NA	0	0.074696	0.0482469	NA	0.187731	NA	NA	0	0.08172	0.0545808	NA	0.222638	NA	0	71
ADTFLEHMCR	P14618	23	32	√	KPYM_HUMAN	Pyruvate kinase PKM (EC 2.7.1.40) (Cytosolic thyroid hormone-binding protein) (CTHBP) (Opa-interacting protein 3) (OIP-3) (Pyruvate kinase 2/3) (Pyruvate kinase muscle isozyme) (Thyroid hormone-binding protein 1) (THBP1) (Tumor M2-PK) (p58)	PKM OIP3 PK2 PK3 PKM2	Homo sapiens (Human)	ATP binding; MHC class II protein complex binding; carbohydrate metabolic process; cilium; cytoplasm; cytosol; extracellular vesicular exosome; glucose metabolic process; glycolytic process; magnesium ion binding; mitochondrion; nucleus; plasma membrane; poly(A) RNA binding; potassium ion binding; programmed cell death; protein binding; pyruvate kinase activity; small molecule metabolic process	6	-0.0189086	0.97686	inf	NA	36.6578	36.4429	exp_function	36.6578	1	2	9.42853e-05	2	0.991669	NA	0.980079	0.868056	0.834419	0.653348	0.357568	0.00833117	NA	0.0199207	0.131944	0.165581	0.346652	0.642432	0.00986376	NA	0.0204524	0.151976	0.198774	0.528536	1.79727	57
MQHLIAR	P14618	377	383	no evidence	KPYM_HUMAN	Pyruvate kinase PKM (EC 2.7.1.40) (Cytosolic thyroid hormone-binding protein) (CTHBP) (Opa-interacting protein 3) (OIP-3) (Pyruvate kinase 2/3) (Pyruvate kinase muscle isozyme) (Thyroid hormone-binding protein 1) (THBP1) (Tumor M2-PK) (p58)	PKM OIP3 PK2 PK3 PKM2	Homo sapiens (Human)	ATP binding; MHC class II protein complex binding; carbohydrate metabolic process; cilium; cytoplasm; cytosol; extracellular vesicular exosome; glucose metabolic process; glycolytic process; magnesium ion binding; mitochondrion; nucleus; plasma membrane; poly(A) RNA binding; potassium ion binding; programmed cell death; protein binding; pyruvate kinase activity; small molecule metabolic process	6	-0.0198269	0.983397	inf	NA	34.9599	36.7141	exp_function	34.9599	1	1.66667	7.85711e-05	2	0.997178	0.995628	0.952729	0.873824	0.830101	NA	0.349257	0.00282173	0.00437237	0.0472707	0.126176	0.169899	NA	0.650743	0.00270465	0.00431659	0.0505669	0.145291	0.203879	NA	1.85701	53
STAQSLKSVDYEVFGR	P14621	2	17	√	ACYP2_HUMAN	Acylphosphatase-2 (EC 3.6.1.7) (Acylphosphatase, muscle type isozyme) (Acylphosphate phosphohydrolase 2)	ACYP2 ACYP	Homo sapiens (Human)	acylphosphatase activity; mitochondrion; phosphate-containing compound metabolic process	6	-0.026251	0.979233	inf	NA	26.4046	25.3875	exp_function	26.4046	1	3.83333	0.000969281	2	1	0.995599	0.959775	0.872264	NA	0.5153	0.25066	0	0.00440053	0.0402253	0.127736	NA	0.4847	0.74934	0	0.00444593	0.045707	0.145818	NA	0.941779	2.98258	117
MTVGKSSKMLQHIDYR	P14678	1	16	√	RSMB_HUMAN	Small nuclear ribonucleoprotein-associated proteins B and B' (snRNP-B) (Sm protein B/B') (Sm-B/B') (SmB/B')	SNRPB COD SNRPB1	Homo sapiens (Human)	RNA metabolic process; RNA splicing; SMN-Sm protein complex; U1 snRNP; U12-type spliceosomal complex; U4 snRNP; U7 snRNP; catalytic step 2 spliceosome; cytosol; extracellular vesicular exosome; gene expression; histone mRNA metabolic process; histone pre-mRNA 3'end processing complex; histone pre-mRNA DCP binding; mRNA 3'-end processing; mRNA splicing, via spliceosome; methylosome; ncRNA metaboli…	4	-0.000600513	0.848686	inf	NA	1154.26	NA	exp_function	1154.26	1	2.25	0.000234682	2	1	0.99995	1	NA	0.991897	NA	NA	8.23e-08	4.98e-05	0	NA	0.00810342	NA	NA	8.03e-08	5.11e-05	0	NA	0.00836573	0	NA	81
TVGKSSKMLQHIDYR	P14678	2	16	√	RSMB_HUMAN	Small nuclear ribonucleoprotein-associated proteins B and B' (snRNP-B) (Sm protein B/B') (Sm-B/B') (SmB/B')	SNRPB COD SNRPB1	Homo sapiens (Human)	RNA metabolic process; RNA splicing; SMN-Sm protein complex; U1 snRNP; U12-type spliceosomal complex; U4 snRNP; U7 snRNP; catalytic step 2 spliceosome; cytosol; extracellular vesicular exosome; gene expression; histone mRNA metabolic process; histone pre-mRNA 3'end processing complex; histone pre-mRNA DCP binding; mRNA 3'-end processing; mRNA splicing, via spliceosome; methylosome; ncRNA metaboli…	7	-0.0236917	0.980875	inf	NA	29.2569	29.3013	exp_function	29.2569	1	15.2857	0.00159435	2	0.999753	1	0.968789	0.874319	0.755455	0.560615	0.286198	0.000246632	3.96e-07	0.0312114	0.125681	0.244545	0.439385	0.713802	0.000245719	4.01e-07	0.0325669	0.143642	0.323805	0.784942	2.49445	90
MNNPAIKR	P14735	42	49	√	IDE_HUMAN	Insulin-degrading enzyme (EC 3.4.24.56) (Abeta-degrading protease) (Insulin protease) (Insulinase) (Insulysin)	IDE	Homo sapiens (Human)	ATP binding; ATPase activity; beta-amyloid binding; beta-amyloid metabolic process; beta-endorphin binding; bradykinin catabolic process; cell surface; cytoplasm; cytosol; cytosolic proteasome complex; determination of adult lifespan; extracellular space; glycoprotein binding; hormone catabolic process; insulin binding; insulin catabolic process; insulin metabolic process; insulin receptor signal…	7	-0.0248786	0.993385	inf	NA	27.8611	28.0197	exp_function	27.8611	1	4.71429	0.000115811	2	0.999993	0.995646	0.934817	0.833065	0.754375	0.543322	0.284669	6.71e-06	0.00435435	0.0651827	0.166935	0.245625	0.456678	0.715331	6.71e-06	0.00432035	0.070515	0.200771	0.325585	0.841135	2.50677	63
AEDMETKIKNYKTAPFDSR	P14854	2	20	√	CX6B1_HUMAN	Cytochrome c oxidase subunit 6B1 (Cytochrome c oxidase subunit VIb isoform 1) (COX VIb-1)	COX6B1 COX6B	Homo sapiens (Human)	cellular metabolic process; cytochrome-c oxidase activity; hydrogen ion transmembrane transport; mitochondrial inner membrane; mitochondrial intermembrane space; mitochondrion; respiratory electron transport chain; small molecule metabolic process; substantia nigra development	7	-0.045956	0.987886	40.5945	0.0170749	15.0828	15.5331	exp_function	15.0828	1	12.7143	0.00370085	2	0.95895	0.893961	0.900167	0.665992	0.566013	0.341801	0.105315	0.0410499	0.106039	0.0998328	0.334008	0.433987	0.658199	0.894685	0.0428131	0.132564	0.0911356	0.5	0.768043	1.92315	8.49762	102
MVKMAAAGGGGGGGR	P14866	32	46	√	HNRPL_HUMAN	Heterogeneous nuclear ribonucleoprotein L (hnRNP L)	HNRNPL HNRPL P/OKcl.14	Homo sapiens (Human)	RNA binding; RNA processing; RNA splicing; cytoplasm; extracellular vesicular exosome; gene expression; mRNA splicing, via spliceosome; nucleoplasm; nucleotide binding; nucleus; poly(A) RNA binding; protein binding; ribonucleoprotein complex; transcription regulatory region DNA binding	5	-0.00329203	0.802083	inf	NA	210.553	NA	exp_function	210.553	1	1.6	6.80007e-05	2	0.986318	1	0.999896	1	NA	0.912529	NA	0.0136816	0	0.000103837	0	NA	0.0874715	NA	0.0133085	0	0.000107689	0	NA	0.0965148	NA	113
VKMAAAGGGGGGGR	P14866	33	46	√	HNRPL_HUMAN	Heterogeneous nuclear ribonucleoprotein L (hnRNP L)	HNRNPL HNRPL P/OKcl.14	Homo sapiens (Human)	RNA binding; RNA processing; RNA splicing; cytoplasm; extracellular vesicular exosome; gene expression; mRNA splicing, via spliceosome; nucleoplasm; nucleotide binding; nucleus; poly(A) RNA binding; protein binding; ribonucleoprotein complex; transcription regulatory region DNA binding	7	-0.0317031	0.990278	245.624	0.00282198	21.8637	21.3595	exp_function	21.8637	1	20.2857	0.000862151	2	0.999747	0.994223	0.9181	0.811974	0.683778	0.448152	0.198501	0.000252624	0.00577749	0.0819002	0.188026	0.316222	0.551848	0.801499	0.000253498	0.00583113	0.0889909	0.231214	0.462321	1.23098	4.03193	140
MDAAEDYAKER	P14868	18	28	√	SYDC_HUMAN	Aspartate--tRNA ligase, cytoplasmic (EC 6.1.1.12) (Aspartyl-tRNA synthetase) (AspRS) (Cell proliferation-inducing gene 40 protein)	DARS PIG40	Homo sapiens (Human)	ATP binding; aminoacylase activity; aspartate-tRNA ligase activity; aspartyl-tRNA aminoacylation; cytoplasm; cytosol; extracellular vesicular exosome; gene expression; poly(A) RNA binding; protein binding; protein complex assembly; tRNA aminoacylation for protein translation; translation	7	-0.0214395	0.984596	inf	NA	32.3303	31.9306	exp_function	32.3303	1	5.57143	0.00027838	2	0.989803	0.997616	0.9615	0.867424	0.809023	0.585705	0.32634	0.0101967	0.00238445	0.0384998	0.132576	0.190977	0.414295	0.67366	0.0113411	0.00240571	0.0402888	0.153374	0.235989	0.708095	2.06641	101
AGKQAVSASGKWLDGIR	P14927	2	18	√	QCR7_HUMAN	Cytochrome b-c1 complex subunit 7 (Complex III subunit 7) (Complex III subunit VII) (QP-C) (Ubiquinol-cytochrome c reductase complex 14 kDa protein)	UQCRB UQBP	Homo sapiens (Human)	aerobic respiration; cellular metabolic process; mitochondrial electron transport, ubiquinol to cytochrome c; mitochondrial inner membrane; mitochondrial respiratory chain; mitochondrial respiratory chain complex III; oxidation-reduction process; oxidative phosphorylation; respiratory electron transport chain; small molecule metabolic process	1	NA	NA	NA	NA	NA	NA	NA	NA	0	3	0.000676561	2	NA	NA	NA	0.717778	NA	NA	NA	NA	NA	NA	0.282222	NA	NA	NA	NA	NA	NA	0.393701	NA	NA	NA	111
PKPINVR	P15311	2	8	no evidence	EZRI_HUMAN	Ezrin (Cytovillin) (Villin-2) (p81)	EZR VIL2	Homo sapiens (Human)	Schwann cell microvillus; T-tubule; actin cytoskeleton; actin filament; actin filament binding; actin filament bundle assembly; apical part of cell; apical plasma membrane; astrocyte projection; axon guidance; basolateral plasma membrane; cell adhesion molecule binding; cell body; cell tip; cortical cytoskeleton; cytoskeletal anchoring at plasma membrane; cytosol; establishment of endothelial bar…	7	-0.0259247	0.997302	inf	NA	26.737	27.161	exp_function	26.737	1	2.42857	0.000103744	2	0.995957	0.984164	0.923102	0.816894	0.727175	0.532575	0.285252	0.00404261	0.0158362	0.0768983	0.183106	0.272825	0.467425	0.714748	0.00402045	0.0162476	0.0828541	0.224263	0.375443	0.877724	2.50746	57
MHVNGKVALVTGAAQGIGR	P15428	1	19	N.D.	PGDH_HUMAN	15-hydroxyprostaglandin dehydrogenase [NAD(+)] (15-PGDH) (EC 1.1.1.141) (Prostaglandin dehydrogenase 1)	HPGD PGDH1	Homo sapiens (Human)	15-hydroxyprostaglandin dehydrogenase (NAD+) activity; NAD binding; NAD+ binding; arachidonic acid metabolic process; basolateral plasma membrane; catalytic activity; cyclooxygenase pathway; cytosol; ductus arteriosus closure; extracellular vesicular exosome; female pregnancy; lipoxin metabolic process; lipoxygenase pathway; negative regulation of cell cycle; ovulation; parturition; prostaglandin…	3	-0.0796455	0.988152	13.6542	0.0507644	8.7029	13.9038	exp_function	8.7029	1	1.33333	0.000125477	2	1	NA	NA	NA	NA	0.123383	0.0867545	0	NA	NA	NA	NA	0.876617	0.913245	0	NA	NA	NA	NA	7.10732	10.5263	109
ADDAGAAGGPGGPGGPGMGNR	P15880	2	22	√	RS2_HUMAN	40S ribosomal protein S2 (40S ribosomal protein S4) (Protein LLRep3)	RPS2 RPS4	Homo sapiens (Human)	RNA metabolic process; SRP-dependent cotranslational protein targeting to membrane; cellular protein metabolic process; cytosol; cytosolic small ribosomal subunit; enzyme binding; extracellular vesicular exosome; fibroblast growth factor binding; gene expression; mRNA binding; mRNA metabolic process; nuclear-transcribed mRNA catabolic process, nonsense-mediated decay; nucleoplasm; nucleus; poly(A…	7	-0.0671707	0.201009	18.1028	0.0382895	10.3192	9.81765	lin_function	9.81765	1	2.42857	0.000207487	2	0.728003	0.659817	0.626578	0.483477	0.519838	0.351115	0.155549	0.271997	0.340183	0.373422	0.516523	0.480162	0.648885	0.844451	0.379961	0.516913	0.598415	1.05997	0.927919	1.8632	5.42123	152
AEEVVVVAKFDYVAQQEQELDIKKNER	P16333	2	28	√	NCK1_HUMAN	Cytoplasmic protein NCK1 (NCK adaptor protein 1) (Nck-1) (SH2/SH3 adaptor protein NCK-alpha)	NCK1 NCK	Homo sapiens (Human)	Fc-gamma receptor signaling pathway involved in phagocytosis; T cell activation; T cell receptor signaling pathway; actin filament organization; axon guidance; cell migration; cytoplasm; cytoskeletal adaptor activity; cytosol; endoplasmic reticulum; innate immune response; lamellipodium assembly; negative regulation of cell death; negative regulation of protein kinase activity; nucleus; plasma me…	1	NA	NA	NA	NA	NA	NA	NA	NA	0	2	0.0001328	2	0.946681	NA	NA	NA	NA	NA	NA	0.0533186	NA	NA	NA	NA	NA	NA	0.0602155	NA	NA	NA	NA	NA	NA	104
SETAPAETATPAPVEKSPAKKKATKKAAGAGAAKR	P16401	2	36	√	H15_HUMAN	Histone H1.5 (Histone H1a) (Histone H1b) (Histone H1s-3)	HIST1H1B H1F5	Homo sapiens (Human)	chromatin DNA binding; chromatin organization; establishment of protein localization to chromatin; extracellular vesicular exosome; histone deacetylase binding; negative regulation of transcription from RNA polymerase II promoter; nuclear chromatin; nuclear heterochromatin; nucleosome; nucleosome assembly; poly(A) RNA binding; positive regulation of cell growth; positive regulation of histone H3-…	2	-0.0258014	0.9726	inf	NA	26.8647	NA	NA	NA	0	1.5	0.000166147	2	NA	NA	NA	0.788644	NA	0.550876	NA	NA	NA	NA	0.211356	NA	0.449124	NA	NA	NA	NA	0.26738	NA	0.800487	NA	67
SETAPLAPTIPAPAEKTPVKKKAKKAGATAGKR	P16402	2	34	√	H13_HUMAN	Histone H1.3 (Histone H1c) (Histone H1s-2)	HIST1H1D H1F3	Homo sapiens (Human)	chromatin DNA binding; nuclear chromatin; nuclear euchromatin; nucleosome; nucleosome assembly; nucleosome positioning; poly(A) RNA binding	3	-0.0509246	0.997583	31.4446	0.0220434	13.6113	22.7186	exp_function	13.6113	1	1.33333	0.000151027	2	1	NA	0.797665	NA	NA	NA	0.0979715	0	NA	0.202335	NA	NA	NA	0.902028	0	NA	0.252444	NA	NA	NA	9.21489	46
SETAPAAPAAAPPAEKAPVKKKAAKKAGGTPR	P16403	2	33	√	H12_HUMAN	Histone H1.2 (Histone H1c) (Histone H1d) (Histone H1s-1)	HIST1H1C H1F2	Homo sapiens (Human)	chromatin DNA binding; nuclear euchromatin; nucleosome; nucleosome assembly; nucleosome positioning; nucleus; poly(A) RNA binding; protein binding	5	-0.0458052	0.988707	40.9564	0.016924	15.1325	16.9258	exp_function	15.1325	1	1.8	0.000211544	2	0.918942	0.887575	NA	0.6979	NA	0.343152	0.108424	0.0810581	0.112425	NA	0.3021	NA	0.656848	0.891576	0.0892068	0.106179	NA	0.4329	NA	1.90876	8.21423	65
MDKDCEMKR	P16455	1	9	√	MGMT_HUMAN	Methylated-DNA--protein-cysteine methyltransferase (EC 2.1.1.63) (6-O-methylguanine-DNA methyltransferase) (MGMT) (O-6-methylguanine-DNA-alkyltransferase)	MGMT	Homo sapiens (Human)	DNA binding; DNA dealkylation involved in DNA repair; DNA ligation; DNA methylation; DNA repair; DNA-methyltransferase activity; calcium ion binding; cellular response to ionizing radiation; cellular response to organic cyclic compound; cellular response to oxidative stress; mammary gland epithelial cell differentiation; methylated-DNA-[protein]-cysteine S-methyltransferase activity; methyltransf…	4	-0.0547681	0.993709	26.776	0.0258869	12.656	12.6066	exp_function	12.656	1	3.75	0.000453492	2	NA	NA	0.837719	0.655128	0.507811	NA	0.0442714	NA	NA	0.162281	0.344872	0.492189	NA	0.955729	NA	NA	0.194009	0.525345	0.9698	NA	21.363	58
STTVNVDSLAEYEKSQIKR	P16885	2	20	√	PLCG2_HUMAN	1-phosphatidylinositol 4,5-bisphosphate phosphodiesterase gamma-2 (EC 3.1.4.11) (Phosphoinositide phospholipase C-gamma-2) (Phospholipase C-IV) (PLC-IV) (Phospholipase C-gamma-2) (PLC-gamma-2)	PLCG2	Homo sapiens (Human)	B cell differentiation; B cell receptor signaling pathway; Fc-epsilon receptor signaling pathway; Fc-gamma receptor signaling pathway involved in phagocytosis; T cell receptor signaling pathway; Wnt signaling pathway; activation of store-operated calcium channel activity; blood coagulation; calcium-mediated signaling; cytosol; extracellular vesicular exosome; follicular B cell differentiation; in…	4	-0.0253932	0.961427	inf	NA	27.2966	31.0521	exp_function	27.2966	1	1.75	3.46303e-05	2	NA	NA	0.860375	0.880937	0.783094	NA	0.248172	NA	NA	0.139625	0.119063	0.216906	NA	0.751828	NA	NA	0.157978	0.101684	0.27684	NA	2.99616	148
SFIPVAEDSDFPIHNLPYGVFSTR	P16930	2	25	√	FAAA_HUMAN	Fumarylacetoacetase (FAA) (EC 3.7.1.2) (Beta-diketonase) (Fumarylacetoacetate hydrolase)	FAH	Homo sapiens (Human)	L-phenylalanine catabolic process; arginine catabolic process; cellular nitrogen compound metabolic process; cytosol; extracellular vesicular exosome; fumarylacetoacetase activity; metal ion binding; small molecule metabolic process; tyrosine catabolic process	4	-0.0173483	0.662715	inf	NA	39.9548	NA	>3 timepoints; not valid turnover measurement	NA	0	1.25	7.468e-05	2	0.974498	0.941038	0.889469	NA	0.834565	NA	NA	0.0255019	0.0589618	0.110531	NA	0.165435	NA	NA	0.0271085	0.0599962	0.127654	NA	0.19775	NA	NA	67
ASSDIQVKELEKR	P16949	2	14	√	STMN1_HUMAN	Stathmin (Leukemia-associated phosphoprotein p18) (Metablastin) (Oncoprotein 18) (Op18) (Phosphoprotein p19) (pp19) (Prosolin) (Protein Pr22) (pp17)	STMN1 C1orf215 LAP18 OP18	Homo sapiens (Human)	axonogenesis; cytosol; extracellular vesicular exosome; intracellular; intracellular signal transduction; membrane; microtubule; microtubule depolymerization; mitotic spindle organization; negative regulation of microtubule polymerization; positive regulation of cellular component movement; response to virus; signal transducer activity; signal transduction; tubulin binding	7	-0.033905	0.989297	137.97	0.00502391	20.4438	20.192	exp_function	20.4438	1	113.286	0.0190326	2	0.999975	0.998498	0.920811	0.786413	0.668271	0.421779	0.177153	2.45e-05	0.00150227	0.0791886	0.213587	0.331729	0.578221	0.822847	2.46e-05	0.00151356	0.0862337	0.271896	0.49687	1.37101	4.64554	111
SAQSVEEDSILIIPTPDEEEKILR	P17028	2	25	√	ZNF24_HUMAN	Zinc finger protein 24 (Retinoic acid suppression protein A) (RSG-A) (Zinc finger and SCAN domain-containing protein 3) (Zinc finger protein 191) (Zinc finger protein KOX17)	ZNF24 KOX17 ZNF191 ZSCAN3	Homo sapiens (Human)	DNA binding; myelination; negative regulation of transcription, DNA-templated; nucleus; protein binding; sequence-specific DNA binding; sequence-specific DNA binding transcription factor activity; transcription, DNA-templated; zinc ion binding	2	-0.0585623	0.996943	23.3531	0.0296812	11.8361	12.2403	NA	NA	0	1	6.80238e-05	2	NA	NA	NA	NA	0.503065	NA	0.0440029	NA	NA	NA	NA	0.496935	NA	0.955997	NA	NA	NA	NA	0.924214	NA	21.8388	59
SESSSKSSQPLASKQEKDGTEKR	P17096	2	24	√	HMGA1_HUMAN	High mobility group protein HMG-I/HMG-Y (HMG-I(Y)) (High mobility group AT-hook protein 1) (High mobility group protein A1) (High mobility group protein R)	HMGA1 HMGIY	Homo sapiens (Human)	5'-deoxyribose-5-phosphate lyase activity; AT DNA binding; DNA binding; DNA catabolic process, endonucleolytic; DNA unwinding involved in DNA replication; DNA-(apurinic or apyrimidinic site) lyase activity; base-excision repair; cytosol; enzyme binding; establishment of integrated proviral latency; ligand-dependent nuclear receptor transcription coactivator activity; negative regulation of cell p…	7	-0.0244167	0.771708	inf	NA	28.3883	32.6402	lin_function	32.6402	1	11.4286	0.00267372	2	0.975642	0.789873	0.773406	0.749369	0.808839	0.607981	0.308042	0.0243584	0.210127	0.226594	0.250631	0.191161	0.392019	0.691958	0.0250276	0.269759	0.287515	0.333332	0.236644	0.644293	2.27617	119
MDPEDEGVAGVMSVGPPAAR	P17098	1	20	√	ZNF8_HUMAN	Zinc finger protein 8 (Zinc finger protein HF.18)	ZNF8	Homo sapiens (Human)	DNA binding; nucleus; regulation of transcription, DNA-templated; transcription, DNA-templated; zinc ion binding	4	-0.0920807	0.969968	10.9676	0.0631996	7.52761	20.6516	exp_function	7.52761	1	1.5	6.53028e-05	2	0.952351	NA	0.796523	NA	NA	0	0.0129957	0.0476494	NA	0.203477	NA	NA	1	0.987004	0.0475953	0	0.255558	NA	0	0	77.0416	119
ADVFPGNDSTASQDVANR	P17252	2	19	√	KPCA_HUMAN	Protein kinase C alpha type (PKC-A) (PKC-alpha) (EC 2.7.11.13)	PRKCA PKCA PRKACA	Homo sapiens (Human)	ATP binding; RNA metabolic process; activation of adenylate cyclase activity; activation of phospholipase C activity; angiogenesis; apoptotic signaling pathway; blood coagulation; calcium-dependent protein kinase C activity; cell adhesion; cellular calcium ion homeostasis; cellular response to carbohydrate stimulus; chondrocyte differentiation; cytoplasm; cytosol; dendrite; desmosome assembly; en…	7	-0.0212528	0.95421	inf	NA	32.6144	31.3075	exp_function	32.6144	1	4.57143	0.000170291	2	0.994655	0.998696	0.983089	0.923269	0.831402	0.592042	0.28975	0.00534501	0.00130419	0.0169107	0.0767312	0.168598	0.407958	0.71025	0.00552279	0.00132216	0.0174441	0.0897577	0.202555	0.689123	2.44942	120
MEQPFYHDDSYTATGYGR	P17275	5	22	√	JUNB_HUMAN	Transcription factor jun-B	JUNB	Homo sapiens (Human)	DNA binding; RNA polymerase II regulatory region sequence-specific DNA binding; cellular response to calcium ion; cellular response to hormone stimulus; chromatin; decidualization; double-stranded DNA binding; embryonic process involved in female pregnancy; gene expression; labyrinthine layer blood vessel development; nucleoplasm; nucleus; osteoblast differentiation; osteoblast proliferation; ost…	1	NA	NA	NA	NA	NA	NA	NA	NA	0	2	0.000144281	2	0.994562	NA	NA	NA	NA	NA	NA	0.00543772	NA	NA	NA	NA	NA	NA	0.00504178	NA	NA	NA	NA	NA	NA	72
MNGEADCPTDLEMAAPKGQDR	P17480	1	21	√	UBF1_HUMAN	Nucleolar transcription factor 1 (Autoantigen NOR-90) (Upstream-binding factor 1) (UBF-1)	UBTF UBF UBF1	Homo sapiens (Human)	DNA binding; chromatin silencing at rDNA; gene expression; nucleolus; nucleoplasm; poly(A) RNA binding; positive regulation of transcription from RNA polymerase I promoter; protein binding; regulation of transcription from RNA polymerase I promoter; termination of RNA polymerase I transcription; transcription elongation from RNA polymerase I promoter; transcription from RNA polymerase I promoter;…	6	-0.0359221	0.989092	98.4443	0.00704101	19.2958	19.381	exp_function	19.2958	1	1.66667	5.46089e-05	2	NA	0.955258	0.888424	0.773109	0.694321	0.378393	0.16336	NA	0.0447419	0.111576	0.226891	0.305679	0.621607	0.83664	NA	0.0481418	0.136612	0.293255	0.446293	1.61935	5.12295	87
MLDMGFEPQIR	P17844	253	263	no evidence	DDX5_HUMAN	Probable ATP-dependent RNA helicase DDX5 (EC 3.6.4.13) (DEAD box protein 5) (RNA helicase p68)	DDX5 G17P1 HELR HLR1	Homo sapiens (Human)	ATP binding; ATP-dependent RNA helicase activity; RNA helicase activity; androgen receptor binding; catalytic step 2 spliceosome; cell growth; circadian rhythm; estrogen receptor binding; extracellular vesicular exosome; in utero embryonic development; intrinsic apoptotic signaling pathway by p53 class mediator; mRNA splicing, via spliceosome; negative regulation of transcription from RNA polymer…	7	-0.0359619	0.985179	97.8919	0.00708074	19.2745	19.1672	exp_function	19.2745	1	25.7143	0.00104837	2	0.999702	0.931413	0.937299	0.793941	0.647176	0.400761	0.146989	0.000298404	0.0685867	0.0627008	0.206059	0.352824	0.599239	0.853011	0.000296653	0.0700982	0.0670935	0.25937	0.547672	1.49506	5.79441	79
AAVDLEKLR	P17858	2	10	√	PFKAL_HUMAN	ATP-dependent 6-phosphofructokinase, liver type (ATP-PFK) (PFK-L) (EC 2.7.1.11) (6-phosphofructokinase type B) (Phosphofructo-1-kinase isozyme B) (PFK-B) (Phosphohexokinase)	PFKL	Homo sapiens (Human)	6-phosphofructokinase activity; 6-phosphofructokinase complex; ATP binding; carbohydrate metabolic process; carbohydrate phosphorylation; cytosol; extracellular vesicular exosome; fructose 1,6-bisphosphate metabolic process; fructose 6-phosphate metabolic process; fructose binding; fructose-6-phosphate binding; glucose metabolic process; glycolytic process; identical protein binding; kinase bindi…	6	-0.022256	0.995316	inf	NA	31.1443	32.4018	exp_function	31.1443	1	9.5	0.000304886	2	0.999936	0.993633	0.937018	NA	0.771256	0.593295	0.326796	6.42e-05	0.00636679	0.062982	NA	0.228744	0.406705	0.673204	6.41e-05	0.00641135	0.0675929	0	0.296883	0.686337	2.05914	85
MNLLPNIESPVTR	P17980	1	13	√	PRS6A_HUMAN	26S protease regulatory subunit 6A (26S proteasome AAA-ATPase subunit RPT5) (Proteasome 26S subunit ATPase 3) (Proteasome subunit P50) (Tat-binding protein 1) (TBP-1)	PSMC3 TBP1	Homo sapiens (Human)	ATP binding; ATP catabolic process; ATPase activity; DNA damage response, signal transduction by p53 class mediator resulting in cell cycle arrest; G1/S transition of mitotic cell cycle; RNA metabolic process; anaphase-promoting complex-dependent proteasomal ubiquitin-dependent protein catabolic process; antigen processing and presentation of exogenous peptide antigen via MHC class I; antigen pro…	7	-0.031888	0.970029	230.525	0.00300682	21.737	21.8955	exp_function	21.737	1	4.14286	0.000236235	2	0.988267	0.952663	0.891841	0.668468	0.701012	0.474485	0.250907	0.0117332	0.0473373	0.108159	0.331532	0.298988	0.525515	0.749093	0.0116203	0.0471058	0.120756	0.49505	0.425856	1.10479	2.63435	86
ATVWDEAEQDGIGEEVLKMSTEEIIQR	P17980	18	44	√	PRS6A_HUMAN	26S protease regulatory subunit 6A (26S proteasome AAA-ATPase subunit RPT5) (Proteasome 26S subunit ATPase 3) (Proteasome subunit P50) (Tat-binding protein 1) (TBP-1)	PSMC3 TBP1	Homo sapiens (Human)	ATP binding; ATP catabolic process; ATPase activity; DNA damage response, signal transduction by p53 class mediator resulting in cell cycle arrest; G1/S transition of mitotic cell cycle; RNA metabolic process; anaphase-promoting complex-dependent proteasomal ubiquitin-dependent protein catabolic process; antigen processing and presentation of exogenous peptide antigen via MHC class I; antigen pro…	1	NA	NA	NA	NA	NA	NA	NA	NA	0	1	5.70222e-05	2	NA	NA	NA	0.721535	NA	NA	NA	NA	NA	NA	0.278465	NA	NA	NA	NA	NA	NA	0.374532	NA	NA	NA	85
MEGPLSVFGDR	P17987	1	11	√	TCPA_HUMAN	T-complex protein 1 subunit alpha (TCP-1-alpha) (CCT-alpha)	TCP1 CCT1 CCTA	Homo sapiens (Human)	'de novo' posttranslational protein folding; ATP binding; Golgi apparatus; acrosomal vesicle; binding of sperm to zona pellucida; cell body; cellular protein metabolic process; centrosome; chaperonin-containing T-complex; cytosol; extracellular vesicular exosome; microtubule; nuclear heterochromatin; pericentriolar material; poly(A) RNA binding; protein folding; tubulin complex assembly; unfolded…	7	-0.0247214	0.99252	inf	NA	28.0384	28.4315	exp_function	28.0384	1	50.5714	0.00227687	2	0.999902	0.993066	0.938868	0.844231	0.747509	0.548962	0.283793	9.84e-05	0.00693435	0.0611324	0.155769	0.252491	0.451038	0.716207	9.87e-05	0.00701603	0.0644723	0.184437	0.337729	0.822199	2.52793	99
MLLVDELR	P18085	110	117	no evidence	ARF4_HUMAN	ADP-ribosylation factor 4	ARF4 ARF2	Homo sapiens (Human)	GTP binding; Golgi apparatus; activation of phospholipase D activity; brain development; cell migration; cytosol; epidermal growth factor receptor binding; epidermal growth factor receptor signaling pathway; extracellular vesicular exosome; negative regulation of apoptotic process; positive regulation of transcription from RNA polymerase II promoter; protein ADP-ribosylation; protein binding; pro…	4	-0.0181674	0.82728	inf	NA	38.1533	NA	exp_function	38.1533	1	2.25	0.000312909	2	0.99193	0.983584	0.974001	0.838742	NA	NA	NA	0.00807006	0.0164156	0.0259992	0.161258	NA	NA	NA	0.00835784	0.0167061	0.0294365	0.192308	NA	NA	NA	70
MEGVEEKKKEVPAVPETLKKKR	P18124	1	22	√	RL7_HUMAN	60S ribosomal protein L7	RPL7	Homo sapiens (Human)	DNA binding; RNA binding; RNA metabolic process; SRP-dependent cotranslational protein targeting to membrane; cellular protein metabolic process; cytosol; cytosolic large ribosomal subunit; extracellular vesicular exosome; gene expression; mRNA binding; mRNA metabolic process; nuclear-transcribed mRNA catabolic process, nonsense-mediated decay; nucleus; poly(A) RNA binding; protein binding; prote…	7	-0.0245344	0.972908	inf	NA	28.2521	27.1843	exp_function	28.2521	1	4.28571	0.000432593	2	0.967053	0.957864	0.945459	0.886969	0.795862	0.537348	0.255857	0.0329472	0.0421361	0.0545412	0.113031	0.204138	0.462652	0.744143	0.0347963	0.0417444	0.0571478	0.116177	0.253269	0.862537	2.93729	97
MLVAGATSIAR	P18206	748	758	no evidence	VINC_HUMAN	Vinculin (Metavinculin) (MV)	VCL	Homo sapiens (Human)	actin binding; actin cytoskeleton; adherens junction; adherens junction assembly; alpha-catenin binding; apical junction assembly; beta-catenin binding; blood coagulation; cadherin binding; cell adhesion; cell-cell adherens junction; cell-cell junction; cell-matrix adhesion; cell-substrate junction; cellular component movement; costamere; cytoskeleton; cytosol; dystroglycan binding; epithelial ce…	1	NA	NA	NA	NA	NA	NA	NA	NA	0	2	4.41495e-05	2	NA	NA	NA	0.829371	NA	NA	NA	NA	NA	NA	0.170629	NA	NA	NA	NA	NA	NA	0.206612	NA	NA	NA	90
MDIEAYLER	P18440	1	9	√	ARY1_HUMAN	Arylamine N-acetyltransferase 1 (EC 2.3.1.5) (Arylamide acetylase 1) (Monomorphic arylamine N-acetyltransferase) (MNAT) (N-acetyltransferase type 1) (NAT-1)	NAT1 AAC1	Homo sapiens (Human)	arylamine N-acetyltransferase activity; cytosol; small molecule metabolic process; xenobiotic metabolic process	7	-0.040493	0.9912	59.693	0.0116119	17.1177	16.7174	exp_function	17.1177	1	3.28571	0.000283622	2	0.999997	0.98455	0.874556	0.75246	0.603284	0.340553	0.159058	2.91e-06	0.0154499	0.125444	0.24754	0.396716	0.659447	0.840942	3.07e-06	0.016092	0.14828	0.328198	0.657069	1.93892	5.27621	86
ATNIEQIFR	P18583	2	10	√	SON_HUMAN	Protein SON (Bax antagonist selected in saccharomyces 1) (BASS1) (Negative regulatory element-binding protein) (NRE-binding protein) (Protein DBP-5) (SON3)	SON C21orf50 DBP5 KIAA1019 NREBP HSPC310 HSPC312	Homo sapiens (Human)	DNA binding; RNA binding; RNA splicing; cytokinesis; mRNA processing; microtubule cytoskeleton organization; negative regulation of apoptotic process; nuclear speck; nucleic acid binding; nucleus; poly(A) RNA binding; protein binding; regulation of RNA splicing; regulation of cell cycle	7	-0.04598	0.999275	40.5377	0.0170988	15.075	15.6971	exp_function	15.075	1	3	3.09556e-05	2	0.973258	0.951953	0.834306	0.684738	0.572908	0.336263	0.108957	0.026742	0.0480468	0.165694	0.315262	0.427092	0.663737	0.891043	0.0266443	0.0504199	0.19902	0.46144	0.745584	1.97844	8.18264	58
AAYKLVLIR	P18669	2	10	√	PGAM1_HUMAN	Phosphoglycerate mutase 1 (EC 3.1.3.13) (EC 5.4.2.11) (EC 5.4.2.4) (BPG-dependent PGAM 1) (Phosphoglycerate mutase isozyme B) (PGAM-B)	PGAM1 PGAMA CDABP0006	Homo sapiens (Human)	bisphosphoglycerate 2-phosphatase activity; bisphosphoglycerate mutase activity; carbohydrate metabolic process; cytoplasm; cytosol; extracellular vesicular exosome; gluconeogenesis; glucose metabolic process; glycolytic process; phosphoglycerate mutase activity; protein binding; protein kinase binding; regulation of glycolytic process; regulation of pentose-phosphate shunt; respiratory burst; sm…	7	-0.0212582	0.99227	inf	NA	32.606	33.0528	exp_function	32.606	1	41.5714	0.00409703	2	0.99991	0.99999	0.948576	0.860612	0.786035	0.595229	0.342765	8.97e-05	9.59e-06	0.0514235	0.139388	0.213965	0.404771	0.657235	8.98e-05	9.07e-06	0.0542547	0.161812	0.272233	0.681037	1.92049	82
PYANQPTVR	P19387	2	10	no evidence	RPB3_HUMAN	DNA-directed RNA polymerase II subunit RPB3 (RNA polymerase II subunit 3) (RNA polymerase II subunit B3) (DNA-directed RNA polymerase II 33 kDa polypeptide) (RPB33) (DNA-directed RNA polymerase II subunit C) (RPB31)	POLR2C A-152E5.7	Homo sapiens (Human)	7-methylguanosine mRNA capping; DNA binding; DNA repair; DNA-directed RNA polymerase II, core complex; DNA-directed RNA polymerase activity; RNA splicing; cytoplasm; gene expression; mRNA splicing, via spliceosome; microtubule cytoskeleton; nucleoplasm; nucleotide-excision repair; nucleus; positive regulation of viral transcription; transcription elongation from RNA polymerase II promoter; transc…	7	-0.0420779	0.998576	52.524	0.0131968	16.4729	17.4017	exp_function	16.4729	1	6.71429	0.000611189	2	0.976932	0.936748	0.850417	0.689495	0.60216	0.375209	0.139194	0.023068	0.0632522	0.149583	0.310505	0.39784	0.624791	0.860806	0.023743	0.0678862	0.174244	0.451088	0.659296	1.66395	6.19118	82
MDDEEETYR	P19388	1	9	√	RPAB1_HUMAN	DNA-directed RNA polymerases I, II, and III subunit RPABC1 (RNA polymerases I, II, and III subunit ABC1) (DNA-directed RNA polymerase II 23 kDa polypeptide) (DNA-directed RNA polymerase II subunit E) (RPB5 homolog) (XAP4)	POLR2E	Homo sapiens (Human)	7-methylguanosine mRNA capping; DNA binding; DNA repair; DNA-directed RNA polymerase I complex; DNA-directed RNA polymerase II, core complex; DNA-directed RNA polymerase III complex; DNA-directed RNA polymerase activity; RNA splicing; cytosol; gene expression; innate immune response; mRNA splicing, via spliceosome; nucleoplasm; nucleotide-excision repair; nucleus; positive regulation of type I in…	4	-0.0302277	0.968984	514.769	0.00134652	22.9309	NA	exp_function	22.9309	1	4.5	0.000536416	2	0.999916	0.985596	0.911621	NA	0.678927	NA	NA	8.35e-05	0.0144036	0.0883792	NA	0.321073	NA	NA	8.5e-05	0.0146331	0.101085	NA	0.473815	NA	NA	80
AGDLSAGFFMEELNTYR	P19525	2	18	√	E2AK2_HUMAN	Interferon-induced, double-stranded RNA-activated protein kinase (EC 2.7.11.1) (Eukaryotic translation initiation factor 2-alpha kinase 2) (eIF-2A protein kinase 2) (Interferon-inducible RNA-dependent protein kinase) (P1/eIF-2A protein kinase) (Protein kinase RNA-activated) (PKR) (Tyrosine-protein kinase EIF2AK2) (EC 2.7.10.2) (p68 kinase)	EIF2AK2 PKR PRKR	Homo sapiens (Human)	ATP binding; activation of MAPKK activity; cytoplasm; cytosol; defense response to virus; double-stranded RNA binding; endoplasmic reticulum unfolded protein response; eukaryotic translation initiation factor 2alpha kinase activity; evasion or tolerance by virus of host immune response; innate immune response; modulation by virus of host morphology or physiology; modulation by virus of host proce…	6	-0.0264212	0.983899	inf	NA	26.2346	25.9309	exp_function	26.2346	1	4	0.000181726	2	0.999147	0.997936	0.955551	0.853712	NA	0.521977	0.24881	0.000852561	0.00206382	0.0444494	0.146288	NA	0.478023	0.75119	0.00090086	0.00202192	0.0433803	0.172414	0	0.922799	3.02645	132
MEELNTYR	P19525	11	18	√	E2AK2_HUMAN	Interferon-induced, double-stranded RNA-activated protein kinase (EC 2.7.11.1) (Eukaryotic translation initiation factor 2-alpha kinase 2) (eIF-2A protein kinase 2) (Interferon-inducible RNA-dependent protein kinase) (P1/eIF-2A protein kinase) (Protein kinase RNA-activated) (PKR) (Tyrosine-protein kinase EIF2AK2) (EC 2.7.10.2) (p68 kinase)	EIF2AK2 PKR PRKR	Homo sapiens (Human)	ATP binding; activation of MAPKK activity; cytoplasm; cytosol; defense response to virus; double-stranded RNA binding; endoplasmic reticulum unfolded protein response; eukaryotic translation initiation factor 2alpha kinase activity; evasion or tolerance by virus of host immune response; innate immune response; modulation by virus of host morphology or physiology; modulation by virus of host proce…	1	NA	NA	NA	NA	NA	NA	NA	NA	0	2	9.08629e-05	2	NA	NA	0.885413	NA	NA	NA	NA	NA	NA	0.114587	NA	NA	NA	NA	NA	NA	0.1294	NA	NA	NA	NA	51
MEPGPDGPAASGPAAIR	P19623	1	17	√	SPEE_HUMAN	Spermidine synthase (SPDSY) (EC 2.5.1.16) (Putrescine aminopropyltransferase)	SRM SPS1 SRML1	Homo sapiens (Human)	cellular nitrogen compound metabolic process; cytosol; polyamine metabolic process; protein homodimerization activity; small molecule metabolic process; spermidine biosynthetic process; spermidine synthase activity	7	-0.0198446	0.955942	inf	NA	34.9288	33.7168	exp_function	34.9288	1	12.5714	0.00104204	2	0.973002	0.987709	0.973491	0.929032	0.842445	0.625255	0.315882	0.0269976	0.0122908	0.0265085	0.0709679	0.157555	0.374745	0.684118	0.028027	0.0124684	0.0272139	0.0742331	0.187229	0.598802	2.18603	118
PGPAAGSR	P19784	2	9	no evidence	CSK22_HUMAN	Casein kinase II subunit alpha' (CK II alpha') (EC 2.7.11.1)	CSNK2A2 CK2A2	Homo sapiens (Human)	ATP binding; Wnt signaling pathway; apoptotic process; axon guidance; cytosol; mitotic cell cycle; mitotic spindle checkpoint; nucleus; protein N-terminus binding; protein binding; protein serine/threonine kinase activity; regulation of transcription, DNA-templated; transcription, DNA-templated	6	-0.0260116	0.993369	inf	NA	26.6476	NA	exp_function	26.6476	1	6.66667	0.000476814	2	0.99583	0.981186	0.914864	0.809132	0.714127	0.542936	NA	0.00416958	0.0188136	0.0851361	0.190868	0.285873	0.457064	NA	0.0041232	0.0193961	0.0929014	0.235846	0.401642	0.842893	NA	76
MLGNSAPGPATR	P20248	1	12	√	CCNA2_HUMAN	Cyclin-A2 (Cyclin-A)	CCNA2 CCN1 CCNA	Homo sapiens (Human)	G2/M transition of mitotic cell cycle; Ras protein signal transduction; cytoplasm; female pronucleus; male pronucleus; mitotic G2 DNA damage checkpoint; mitotic cell cycle; mitotic nuclear division; nucleoplasm; nucleus; organ regeneration; positive regulation of fibroblast proliferation; positive regulation of transcription, DNA-templated; protein binding; regulation of G2/M transition of mitoti…	7	-0.192092	0.983147	4.24695	0.163211	3.60841	4.0168	exp_function	3.60841	1	4.28571	0.000248341	2	0.925431	0.83393	0.501531	0.137063	0.0672716	0.0123222	0.00307762	0.0745689	0.16607	0.498469	0.862937	0.932728	0.987678	0.996922	0.079802	0.201046	1.00929	6.1512	14.4739	80.9717	319.489	87
MKETIMNQEKLAKLQAQVR	P20290	45	63	√	BTF3_HUMAN	Transcription factor BTF3 (Nascent polypeptide-associated complex subunit beta) (NAC-beta) (RNA polymerase B transcription factor 3)	BTF3 NACB OK/SW-cl.8	Homo sapiens (Human)	cytoplasm; in utero embryonic development; nucleus; poly(A) RNA binding; protein binding; protein transport; regulation of transcription, DNA-templated; transcription from RNA polymerase II promoter	7	-0.0726227	0.989682	15.8464	0.0437416	9.54449	9.2791	exp_function	9.54449	1	33.5714	0.00407954	2	0.989625	0.968266	0.752554	0.558201	0.376194	0.188439	0.0564615	0.010375	0.0317341	0.247446	0.441799	0.623806	0.811561	0.943538	0.0102829	0.0334937	0.325265	0.791377	1.66102	4.30979	16.5645	135
MNQEKLAKLQAQVR	P20290	50	63	√	BTF3_HUMAN	Transcription factor BTF3 (Nascent polypeptide-associated complex subunit beta) (NAC-beta) (RNA polymerase B transcription factor 3)	BTF3 NACB OK/SW-cl.8	Homo sapiens (Human)	cytoplasm; in utero embryonic development; nucleus; poly(A) RNA binding; protein binding; protein transport; regulation of transcription, DNA-templated; transcription from RNA polymerase II promoter	7	-0.0258677	0.978185	inf	NA	26.7959	25.2689	exp_function	26.7959	1	10.8571	0.00131934	2	0.999912	0.999157	0.957442	0.849825	0.779655	0.514236	0.244978	8.75e-05	0.000843318	0.0425575	0.150175	0.220345	0.485764	0.755022	8.62e-05	0.00083962	0.044735	0.176951	0.283764	0.945859	3.08556	103
STGGDFGNPLR	P20340	2	12	√	RAB6A_HUMAN	Ras-related protein Rab-6A (Rab-6)	RAB6A RAB6	Homo sapiens (Human)	GTP binding; GTP catabolic process; GTPase activity; Golgi apparatus; Golgi membrane; antigen processing and presentation; cytoplasmic vesicle; cytosol; extracellular vesicular exosome; membrane; minus-end-directed organelle transport along microtubule; peptidyl-cysteine methylation; protein binding; protein domain specific binding; protein localization to Golgi apparatus; protein targeting to Go…	7	-0.0266448	0.996609	inf	NA	26.0144	25.8432	exp_function	26.0144	1	5.85714	0.000704905	2	0.999982	0.975368	0.916107	0.822161	0.742514	0.519834	0.261582	1.76e-05	0.0246325	0.0838929	0.177839	0.257486	0.480166	0.738418	1.78e-05	0.0253027	0.0907173	0.215651	0.347379	0.926793	2.83198	101
ATATPVPPR	P20700	2	10	√	LMNB1_HUMAN	Lamin-B1	LMNB1 LMN2 LMNB	Homo sapiens (Human)	apoptotic process; cellular component disassembly involved in execution phase of apoptosis; lamin filament; nuclear envelope; nuclear inner membrane; nuclear membrane; nucleoplasm; structural molecule activity	3	-0.0400189	0.95842	62.234	0.0111378	17.3205	19.161	exp_function	17.3205	1	1.66667	7.11966e-05	2	NA	NA	0.818786	0.691211	NA	0.417097	NA	NA	NA	0.181214	0.308789	NA	0.582903	NA	NA	NA	0.222793	0.418057	NA	1.30307	NA	53
MMAAEAGSEEGGPVTAGAGGGGAAAGSSAYPAVCR	P20936	1	35	√	RASA1_HUMAN	Ras GTPase-activating protein 1 (GAP) (GTPase-activating protein) (RasGAP) (Ras p21 protein activator) (p120GAP)	RASA1 GAP RASA	Homo sapiens (Human)	GTPase binding; Ras GTPase activator activity; cytoplasm; cytosol; embryo development; glycoprotein binding; intracellular signal transduction; intrinsic component of the cytoplasmic side of the plasma membrane; mitotic cytokinesis; negative regulation of Ras protein signal transduction; negative regulation of cell adhesion; negative regulation of cell-matrix adhesion; negative regulation of neur…	3	-0.0305464	0.999473	416.226	0.00166531	22.6916	23.4116	exp_function	22.6916	1	1.33333	3.18787e-05	2	NA	0.949256	NA	NA	NA	0.487937	0.223732	NA	0.0507441	NA	NA	NA	0.512063	0.776268	NA	0.0448247	NA	NA	NA	1.04954	3.56659	135
SEKSVEAAAELSAKDLKEKKEKVEEKASR	P20962	2	30	√	PTMS_HUMAN	Parathymosin	PTMS	Homo sapiens (Human)	DNA replication; immune system process; nucleus	3	-0.0211465	0.885612	inf	NA	32.7783	NA	exp_function	32.7783	1	2	0.000490838	2	NA	0.998351	NA	0.945475	NA	0.55174	NA	NA	0.00164921	NA	0.0545252	NA	0.44826	NA	NA	0.00168113	NA	0.0637053	NA	0.814883	NA	115
PNIKIFSGSSHQDLSQKIADR	P21108	2	22	no evidence	PRPS3_HUMAN	Ribose-phosphate pyrophosphokinase 3 (EC 2.7.6.1) (Phosphoribosyl pyrophosphate synthase 1-like 1) (PRPS1-like 1) (Phosphoribosyl pyrophosphate synthase III) (PRS-III)	PRPS1L1 PRPS3 PRPSL	Homo sapiens (Human)	5-phosphoribose 1-diphosphate biosynthetic process; ATP binding; kinase activity; magnesium ion binding; nucleotide biosynthetic process; protein homodimerization activity; ribonucleoside monophosphate biosynthetic process; ribose phosphate diphosphokinase activity	7	-0.0223049	0.989013	inf	NA	31.076	32.1157	exp_function	31.076	1	6	0.000472316	2	0.989248	0.980812	0.973986	0.837181	0.750532	0.582213	0.339091	0.0107518	0.0191877	0.0260137	0.162819	0.249468	0.417787	0.660909	0.0108204	0.0198744	0.0267548	0.194553	0.346741	0.712601	1.96244	144
PATEKDLAEDAPWKKIQQNTFTR	P21333	29	51	no evidence	FLNA_HUMAN	Filamin-A (FLN-A) (Actin-binding protein 280) (ABP-280) (Alpha-filamin) (Endothelial actin-binding protein) (Filamin-1) (Non-muscle filamin)	FLNA FLN FLN1	Homo sapiens (Human)	Fc-gamma receptor I complex binding; Myb complex; Rac GTPase binding; Ral GTPase binding; Rho GTPase binding; actin crosslink formation; actin cytoskeleton; actin cytoskeleton reorganization; actin filament; actin filament binding; adenylate cyclase-inhibiting dopamine receptor signaling pathway; apical dendrite; blood coagulation; cell junction assembly; cilium assembly; cortical cytoskeleton; c…	4	-0.0247257	0.979413	inf	NA	28.0335	29.9602	exp_function	28.0335	1	3.25	3.07353e-05	2	NA	NA	NA	0.865248	0.736785	0.57704	0.266822	NA	NA	NA	0.134752	0.263215	0.422959	0.733178	NA	NA	NA	0.137633	0.357398	0.730418	2.75239	93
SNPFAHLAEPLDPVQPGKKFFNLNKLEDSR	P21399	2	31	√	ACOC_HUMAN	Cytoplasmic aconitate hydratase (Aconitase) (EC 4.2.1.3) (Citrate hydro-lyase) (Ferritin repressor protein) (Iron regulatory protein 1) (IRP1) (Iron-responsive element-binding protein 1) (IRE-BP 1)	ACO1 IREB1	Homo sapiens (Human)	4 iron, 4 sulfur cluster binding; Golgi apparatus; RNA binding; aconitate hydratase activity; cellular iron ion homeostasis; citrate metabolic process; cytoplasm; cytosol; endoplasmic reticulum; extracellular vesicular exosome; intestinal absorption; iron-responsive element binding; metal ion binding; mitochondrion; post-embryonic development; protein binding; regulation of translation; response …	3	-0.0379996	0.997664	76.0157	0.00911847	18.2409	NA	exp_function	18.2409	1	1.33333	3.75444e-05	2	NA	NA	0.852027	0.739353	0.635806	NA	NA	NA	NA	0.147973	0.260647	0.364194	NA	NA	NA	NA	0.190101	0.352113	0.573066	NA	NA	82
AEQVLPQALYLSNMR	P21580	2	16	√	TNAP3_HUMAN	Tumor necrosis factor alpha-induced protein 3 (TNF alpha-induced protein 3) (EC 3.4.19.12) (EC 6.3.2.-) (OTU domain-containing protein 7C) (Putative DNA-binding protein A20) (Zinc finger protein A20) [Cleaved into: A20p50; A20p37]	TNFAIP3 OTUD7C	Homo sapiens (Human)	B-1 B cell homeostasis; DNA binding; apoptotic process; cellular response to hydrogen peroxide; cellular response to lipopolysaccharide; centrosome; cytoplasm; cytosol; extracellular vesicular exosome; inflammatory response; innate immune response; ligase activity; lysosome; negative regulation of B cell activation; negative regulation of CD40 signaling pathway; negative regulation of I-kappaB ki…	6	-0.0588561	0.98086	23.1242	0.0299749	11.777	11.4541	exp_function	11.777	1	2.5	7.92175e-05	2	NA	1	0.822917	0.570054	0.488927	0.250476	0.0729466	NA	0	0.177083	0.429946	0.511073	0.749524	0.927053	NA	0	0.216393	0.741422	1.06203	2.99106	13.4264	106
AVPPTYADLGKSAR	P21796	2	15	√	VDAC1_HUMAN	Voltage-dependent anion-selective channel protein 1 (VDAC-1) (hVDAC1) (Outer mitochondrial membrane protein porin 1) (Plasmalemmal porin) (Porin 31HL) (Porin 31HM)	VDAC1 VDAC	Homo sapiens (Human)	anion transport; apoptotic process; behavioral fear response; epithelial cell differentiation; extracellular vesicular exosome; learning; membrane; mitochondrial inner membrane; mitochondrial nucleoid; mitochondrial outer membrane; mitochondrion; neuron-neuron synaptic transmission; nucleus; plasma membrane; pore complex; porin activity; protein binding; viral process; voltage-gated anion channel…	4	-0.0292063	0.974836	2131.82	0.000325144	23.7328	21.7653	exp_function	23.7328	1	1.75	0.000154796	2	NA	1	NA	0.754745	NA	0.458644	0.298459	NA	0	NA	0.245255	NA	0.541356	0.701541	NA	0	0	0.325733	NA	1.19904	2.38209	71
AAVVALSLR	P21912	2	10	N.D.	SDHB_HUMAN	Succinate dehydrogenase [ubiquinone] iron-sulfur subunit, mitochondrial (EC 1.3.5.1) (Iron-sulfur subunit of complex II) (Ip)	SDHB SDH SDH1	Homo sapiens (Human)	2 iron, 2 sulfur cluster binding; 3 iron, 4 sulfur cluster binding; 4 iron, 4 sulfur cluster binding; aerobic respiration; cellular metabolic process; electron carrier activity; extracellular vesicular exosome; metal ion binding; mitochondrial inner membrane; mitochondrial respiratory chain complex II; mitochondrion; protein binding; respiratory electron transport chain; small molecule metabolic …	1	NA	NA	NA	NA	NA	NA	NA	NA	0	1	8.94026e-05	2	NA	0	NA	NA	NA	NA	NA	NA	1	NA	NA	NA	NA	NA	NA	0	NA	NA	NA	NA	NA	58
SSSPLSKKR	P22314	2	10	√	UBA1_HUMAN	Ubiquitin-like modifier-activating enzyme 1 (Protein A1S9) (Ubiquitin-activating enzyme E1)	UBA1 A1S9T UBE1	Homo sapiens (Human)	ATP binding; cell death; cytoplasm; cytosol; extracellular vesicular exosome; mitochondrion; modification-dependent protein catabolic process; nucleus; poly(A) RNA binding; protein binding; protein ubiquitination; ubiquitin activating enzyme activity; ubiquitin-protein transferase activity	7	-0.0235049	0.995211	inf	NA	29.4895	30.4592	exp_function	29.4895	1	5.28571	0.000125062	2	0.995201	0.972139	0.928649	0.850254	0.767047	0.574998	0.296334	0.00479852	0.0278612	0.0713507	0.149746	0.232953	0.425002	0.703666	0.00484618	0.0285326	0.0764782	0.17641	0.303877	0.739273	2.37501	77
AKNGSEADIDEGLYSR	P22314	42	57	√	UBA1_HUMAN	Ubiquitin-like modifier-activating enzyme 1 (Protein A1S9) (Ubiquitin-activating enzyme E1)	UBA1 A1S9T UBE1	Homo sapiens (Human)	ATP binding; cell death; cytoplasm; cytosol; extracellular vesicular exosome; mitochondrion; modification-dependent protein catabolic process; nucleus; poly(A) RNA binding; protein binding; protein ubiquitination; ubiquitin activating enzyme activity; ubiquitin-protein transferase activity	7	-0.0286184	0.970014	inf	NA	24.2203	23.2249	exp_function	24.2203	1	7.14286	0.000169003	2	0.999239	0.999818	0.961187	0.868173	0.735039	0.483771	0.190469	0.00076067	0.000182318	0.0388129	0.131827	0.264961	0.516229	0.809531	0.000771477	0.00018269	0.0403612	0.152028	0.360667	1.06899	4.19851	151
MQEVQSSR	P22626	193	200	√	ROA2_HUMAN	Heterogeneous nuclear ribonucleoproteins A2/B1 (hnRNP A2/B1)	HNRNPA2B1 HNRPA2B1	Homo sapiens (Human)	RNA binding; RNA splicing; RNA transport; catalytic step 2 spliceosome; cytoplasm; gene expression; mRNA processing; mRNA splicing, via spliceosome; negative regulation of mRNA splicing, via spliceosome; nucleoplasm; nucleotide binding; nucleus; poly(A) RNA binding; pre-mRNA intronic binding; protein binding; ribonucleoprotein complex; single-stranded telomeric DNA binding; spliceosomal complex	5	-0.0198833	0.969425	inf	NA	34.8609	NA	exp_function	34.8609	1	2.8	0.00019856	2	0.999967	0.999335	0.93252	0.856489	0.776723	NA	NA	3.35e-05	0.000665044	0.0674802	0.143511	0.223277	NA	NA	3.44e-05	0.000653133	0.0723641	0.168067	0.287687	NA	NA	73
MEKTLETVPLER	P22626	1	12	√	ROA2_HUMAN	Heterogeneous nuclear ribonucleoproteins A2/B1 (hnRNP A2/B1)	HNRNPA2B1 HNRPA2B1	Homo sapiens (Human)	RNA binding; RNA splicing; RNA transport; catalytic step 2 spliceosome; cytoplasm; gene expression; mRNA processing; mRNA splicing, via spliceosome; negative regulation of mRNA splicing, via spliceosome; nucleoplasm; nucleotide binding; nucleus; poly(A) RNA binding; pre-mRNA intronic binding; protein binding; ribonucleoprotein complex; single-stranded telomeric DNA binding; spliceosomal complex	6	-0.0207624	0.970711	inf	NA	33.3848	33.2589	exp_function	33.3848	1	4.33333	0.000307295	2	0.98117	0.998874	0.986536	NA	0.834757	0.613735	0.318923	0.0188305	0.00112572	0.0134636	NA	0.165243	0.386265	0.681077	0.0200144	0.00111359	0.0137179	NA	0.197869	0.629905	2.14018	86
MKSGNFGGSR	P22626	316	325	no evidence	ROA2_HUMAN	Heterogeneous nuclear ribonucleoproteins A2/B1 (hnRNP A2/B1)	HNRNPA2B1 HNRPA2B1	Homo sapiens (Human)	RNA binding; RNA splicing; RNA transport; catalytic step 2 spliceosome; cytoplasm; gene expression; mRNA processing; mRNA splicing, via spliceosome; negative regulation of mRNA splicing, via spliceosome; nucleoplasm; nucleotide binding; nucleus; poly(A) RNA binding; pre-mRNA intronic binding; protein binding; ribonucleoprotein complex; single-stranded telomeric DNA binding; spliceosomal complex	7	-0.0221673	0.981574	inf	NA	31.2689	31.679	exp_function	31.2689	1	4.14286	0.000293788	2	1	1	0.95635	0.870311	0.796627	0.596423	0.29506	0	0	0.0436496	0.129689	0.203373	0.403577	0.70494	0	0	0.0440477	0.148588	0.255159	0.678583	2.3908	83
AAADGALPEAAALEQPAELPASVR	P23025	2	25	√	XPA_HUMAN	DNA repair protein complementing XP-A cells (Xeroderma pigmentosum group A-complementing protein)	XPA XPAC	Homo sapiens (Human)	DNA repair; Golgi apparatus; cytoplasm; damaged DNA binding; intercellular bridge; intrinsic apoptotic signaling pathway in response to DNA damage; metal ion binding; multicellular organism growth; nucleoplasm; nucleotide-excision repair; nucleotide-excision repair, DNA damage removal; nucleus; protein binding; protein domain specific binding; protein homodimerization activity; response to UV; re…	6	-0.044413	0.984901	44.6275	0.0155318	15.6069	17.0052	exp_function	15.6069	1	4.16667	0.000382063	2	0.937165	0.953783	0.911139	0.728752	NA	0.322319	0.0788724	0.062835	0.0462171	0.0888613	0.271248	NA	0.677681	0.921128	0.0665782	0.0522526	0.0881889	0.373134	NA	2.10009	11.711	146
MEDEVVR	P23193	1	7	√	TCEA1_HUMAN	Transcription elongation factor A protein 1 (Transcription elongation factor S-II protein 1) (Transcription elongation factor TFIIS.o)	TCEA1 GTF2S TFIIS	Homo sapiens (Human)	DNA binding; DNA repair; erythrocyte differentiation; gene expression; nucleolus; nucleoplasm; nucleotide-excision repair; nucleus; positive regulation of transcription from RNA polymerase II promoter; positive regulation of viral transcription; protein binding; regulation of DNA-templated transcription, elongation; transcription elongation from RNA polymerase II promoter; transcription from RNA …	4	-0.0293332	0.991491	1533.25	0.000452078	23.6301	27.6408	exp_function	23.6301	1	6	0.000498992	2	NA	0.993785	0.923469	NA	0.712915	NA	0.222853	NA	0.00621474	0.0765305	NA	0.287085	NA	0.777147	NA	0.00629151	0.0838515	NA	0.403026	NA	3.48809	59
MTAEEMASDELKEMR	P23193	223	237	no evidence	TCEA1_HUMAN	Transcription elongation factor A protein 1 (Transcription elongation factor S-II protein 1) (Transcription elongation factor TFIIS.o)	TCEA1 GTF2S TFIIS	Homo sapiens (Human)	DNA binding; DNA repair; erythrocyte differentiation; gene expression; nucleolus; nucleoplasm; nucleotide-excision repair; nucleus; positive regulation of transcription from RNA polymerase II promoter; positive regulation of viral transcription; protein binding; regulation of DNA-templated transcription, elongation; transcription elongation from RNA polymerase II promoter; transcription from RNA …	5	-0.0264665	0.938921	inf	NA	26.1896	23.2054	exp_function	26.1896	1	4	0.000332661	2	0.968785	0.999922	0.967789	0.859473	NA	0.481215	NA	0.0312148	7.79e-05	0.0322111	0.140527	NA	0.518785	NA	0.0345334	7.76e-05	0.0336059	0.15991	0	1.07387	NA	122
PNSEPASLLELFNSIATQGELVR	P23381	2	24	no evidence	SYWC_HUMAN	Tryptophan--tRNA ligase, cytoplasmic (EC 6.1.1.2) (Interferon-induced protein 53) (IFP53) (Tryptophanyl-tRNA synthetase) (TrpRS) (hWRS) [Cleaved into: T1-TrpRS; T2-TrpRS]	WARS IFI53 WRS	Homo sapiens (Human)	ATP binding; angiogenesis; cytoplasm; cytosol; extracellular vesicular exosome; gene expression; negative regulation of cell proliferation; nucleus; protein binding; regulation of angiogenesis; tRNA aminoacylation for protein translation; translation; tryptophan-tRNA ligase activity; tryptophanyl-tRNA aminoacylation	6	-0.0229343	0.953819	inf	NA	30.2232	NA	exp_function	30.2232	1	2.5	0.00013287	2	0.971467	0.971369	0.967692	0.880096	0.73713	0.553893	NA	0.0285329	0.0286311	0.032308	0.119904	0.26287	0.446107	NA	0.0297415	0.0284015	0.033229	0.13624	0.356633	0.604465	NA	122
AVQISKKR	P23396	2	9	√	RS3_HUMAN	40S ribosomal protein S3	RPS3 OK/SW-cl.26	Homo sapiens (Human)	DNA catabolic process, endonucleolytic; DNA-(apurinic or apyrimidinic site) lyase activity; NF-kappaB binding; RNA metabolic process; SRP-dependent cotranslational protein targeting to membrane; cellular protein metabolic process; cellular response to DNA damage stimulus; cytoplasm; cytoplasmic translation; cytosol; cytosolic small ribosomal subunit; damaged DNA binding; endonuclease activity; en…	7	-0.0243403	0.996547	inf	NA	28.4774	29.0535	exp_function	28.4774	1	27.4286	0.00282557	2	0.989798	0.975415	0.918628	0.853046	0.745272	0.553914	0.297869	0.0102022	0.0245845	0.0813718	0.146954	0.254728	0.446086	0.702131	0.010356	0.0252651	0.0885739	0.165321	0.342561	0.806322	2.36513	69
PNGILEEQEQQR	P23469	87	98	no evidence	PTPRE_HUMAN	Receptor-type tyrosine-protein phosphatase epsilon (Protein-tyrosine phosphatase epsilon) (R-PTP-epsilon) (EC 3.1.3.48)	PTPRE	Homo sapiens (Human)	cytoplasm; integral component of membrane; negative regulation of insulin receptor signaling pathway; nucleus; plasma membrane; protein binding; protein dephosphorylation; regulation of mast cell activation; transmembrane receptor protein tyrosine phosphatase activity; transmembrane receptor protein tyrosine phosphatase signaling pathway	7	-0.0435953	0.987262	47.1075	0.0147142	15.8996	14.7119	exp_function	15.8996	1	2.42857	8.68483e-05	2	1	1	0.873472	0.732451	0.545825	0.343055	0.129824	0	0	0.126528	0.267549	0.454175	0.656945	0.870176	0	0	0.141084	0.384615	0.833333	1.88466	6.71141	93
AGGGGDLSTR	P23497	2	11	√	SP100_HUMAN	Nuclear autoantigen Sp-100 (Nuclear dot-associated Sp100 protein) (Speckled 100 kDa)	SP100	Homo sapiens (Human)	DNA binding; DNA damage response, signal transduction by p53 class mediator resulting in transcription of p21 class mediator; PML body; chromo shadow domain binding; cytokine-mediated signaling pathway; cytoplasm; identical protein binding; interferon-gamma-mediated signaling pathway; kinase binding; negative regulation of DNA binding; negative regulation of cellular component movement; negative …	6	-0.0377753	0.987084	77.9332	0.00889412	18.3492	18.5354	exp_function	18.3492	1	3.16667	9.01824e-05	2	0.997241	0.961586	0.885878	0.749062	0.66229	0.364301	NA	0.00275903	0.0384144	0.114122	0.250938	0.33771	0.635699	NA	0.00275419	0.0406174	0.128604	0.334811	0.509845	1.74798	NA	105
MFTEDQGVDDR	P23497	37	47	√	SP100_HUMAN	Nuclear autoantigen Sp-100 (Nuclear dot-associated Sp100 protein) (Speckled 100 kDa)	SP100	Homo sapiens (Human)	DNA binding; DNA damage response, signal transduction by p53 class mediator resulting in transcription of p21 class mediator; PML body; chromo shadow domain binding; cytokine-mediated signaling pathway; cytoplasm; identical protein binding; interferon-gamma-mediated signaling pathway; kinase binding; negative regulation of DNA binding; negative regulation of cellular component movement; negative …	1	NA	NA	NA	NA	NA	NA	NA	NA	0	1	2.84787e-05	2	NA	NA	NA	0.78156	NA	NA	NA	NA	NA	NA	0.21844	NA	NA	NA	NA	NA	NA	0.280112	NA	NA	NA	56
SDKLPYKVADIGLAAWGR	P23526	2	19	√	SAHH_HUMAN	Adenosylhomocysteinase (AdoHcyase) (EC 3.3.1.1) (S-adenosyl-L-homocysteine hydrolase)	AHCY SAHH	Homo sapiens (Human)	adenosylhomocysteinase activity; cellular nitrogen compound metabolic process; cytoplasm; cytosol; extracellular vesicular exosome; melanosome; methylation; one-carbon metabolic process; small molecule metabolic process; sulfur amino acid metabolic process; xenobiotic metabolic process	2	-0.0269086	0.583789	inf	NA	25.7593	28.7286	NA	NA	0	5	0.000289731	2	NA	NA	NA	0.671053	NA	NA	0.340972	NA	NA	NA	0.328947	NA	NA	0.659028	NA	0	0	0.490196	0	0	1.94322	125
PDPAKSAPAPKKGSKKAVTKAQKKDGKKR	P23527	2	30	no evidence	H2B1O_HUMAN	Histone H2B type 1-O (Histone H2B.2) (Histone H2B.n) (H2B/n)	HIST1H2BO H2BFH H2BFN	Homo sapiens (Human)	DNA binding; chromatin organization; nucleoplasm; nucleosome; nucleosome assembly; nucleus	5	-0.0243172	0.904025	inf	NA	28.5044	NA	exp_function	28.5044	1	2.6	0.000516549	2	1	NA	0.821576	0.874452	0.737237	0.561949	NA	0	NA	0.178424	0.125548	0.262763	0.438051	NA	0	NA	0.215983	0.143638	0.356506	0.779502	NA	67
ASGVAVSDGVIKVFNDMKVR	P23528	2	21	√	COF1_HUMAN	Cofilin-1 (18 kDa phosphoprotein) (p18) (Cofilin, non-muscle isoform)	CFL1 CFL	Homo sapiens (Human)	Fc-gamma receptor signaling pathway involved in phagocytosis; Rho protein signal transduction; actin cytoskeleton organization; actin filament depolymerization; axon guidance; blood coagulation; cortical actin cytoskeleton; cytoplasm; cytoskeleton organization; establishment of cell polarity; extracellular space; extracellular vesicular exosome; innate immune response; lamellipodium membrane; neg…	7	-0.0255624	0.969718	inf	NA	27.1158	26.5654	exp_function	27.1158	1	94	0.0141752	2	0.996539	0.999877	0.968811	0.878206	0.771086	0.532433	0.229011	0.00346087	0.000122714	0.0311888	0.121794	0.228914	0.467567	0.770989	0.00367546	0.000123364	0.0321689	0.140983	0.297318	0.877093	3.47415	163
AAAAAGLGGGGAGPGPEAGDFLAR	P23610	2	25	√	F8I2_HUMAN	Factor VIII intron 22 protein (CpG island protein)	F8A1 F8A; F8A2 F8A; F8A3 F8A	Homo sapiens (Human)	nucleus	6	-0.0283836	0.954744	inf	NA	24.4207	23.6244	exp_function	24.4207	1	4.16667	0.00028114	2	1	0.884582	0.905593	0.788849	0.743257	0.492139	NA	0	0.115418	0.0944072	0.211151	0.256743	0.507861	NA	0	0.130548	0.0930286	0.268097	0.340077	1.03379	NA	161
TLPGGPTGMAR	P23677	2	12	√	IP3KA_HUMAN	Inositol-trisphosphate 3-kinase A (EC 2.7.1.127) (Inositol 1,4,5-trisphosphate 3-kinase A) (IP3 3-kinase A) (IP3K A) (InsP 3-kinase A)	ITPKA	Homo sapiens (Human)	ATP binding; actin cytoskeleton organization; calmodulin-dependent protein kinase activity; cytosol; dendritic spine; dendritic spine maintenance; inositol metabolic process; inositol phosphate metabolic process; inositol-1,4,5-trisphosphate 3-kinase activity; positive regulation of dendritic spine morphogenesis; regulation of synaptic plasticity; signal transduction; small molecule metabolic pro…	1	NA	NA	NA	NA	NA	NA	NA	NA	0	1	5.4301e-05	2	NA	NA	0.899506	NA	NA	NA	NA	NA	NA	0.100494	NA	NA	NA	NA	NA	NA	0.111483	NA	NA	NA	NA	50
MEVAPEQPR	P23769	1	9	√	GATA2_HUMAN	Endothelial transcription factor GATA-2 (GATA-binding protein 2)	GATA2	Homo sapiens (Human)	C2H2 zinc finger domain binding; RNA polymerase II core promoter proximal region sequence-specific DNA binding transcription factor activity involved in positive regulation of transcription; RNA polymerase II distal enhancer sequence-specific DNA binding; blood coagulation; cell differentiation in hindbrain; cell fate determination; cell maturation; central nervous system neuron development; chro…	2	-0.200193	0.953281	4.04611	0.171312	3.46239	NA	NA	NA	0	1	5.21515e-05	2	NA	NA	0.481199	0.165708	NA	NA	NA	NA	NA	0.518801	0.834292	NA	NA	NA	NA	NA	1.07296	5.02513	0	NA	NA	59
MEVTADQPR	P23771	1	9	√	GATA3_HUMAN	Trans-acting T-cell-specific transcription factor GATA-3 (GATA-binding factor 3)	GATA3	Homo sapiens (Human)	DNA binding; E-box binding; HMG box domain binding; RNA polymerase II core promoter proximal region sequence-specific DNA binding transcription factor activity involved in negative regulation of transcription; RNA polymerase II core promoter proximal region sequence-specific DNA binding transcription factor activity involved in positive regulation of transcription; RNA polymerase II core promoter…	6	-0.166085	0.993971	5.05195	0.137204	4.17345	4.5993	exp_function	4.17345	1	5	0.000282537	2	0.941988	0.817861	0.53371	NA	0.0837213	0	0.00521546	0.0580124	0.182139	0.46629	NA	0.916279	1	0.994785	0.0582523	0.222669	0.874286	NA	12.7763	0	189.394	94
AEQATKSVLFVCLGNICR	P24666	2	19	√	PPAC_HUMAN	Low molecular weight phosphotyrosine protein phosphatase (LMW-PTP) (LMW-PTPase) (EC 3.1.3.48) (Adipocyte acid phosphatase) (Low molecular weight cytosolic acid phosphatase) (EC 3.1.3.2) (Red cell acid phosphatase 1)	ACP1	Homo sapiens (Human)	acid phosphatase activity; cytoplasm; cytoplasmic side of plasma membrane; extracellular vesicular exosome; non-membrane spanning protein tyrosine phosphatase activity; protein binding	1	NA	NA	NA	NA	NA	NA	NA	NA	0	2	0.00031687	2	NA	NA	NA	NA	0.75219	NA	NA	NA	NA	NA	NA	0.24781	NA	NA	NA	NA	NA	NA	0.329164	NA	NA	66
MHGGGPPSGDSACPLR	P24928	1	16	√	RPB1_HUMAN	DNA-directed RNA polymerase II subunit RPB1 (RNA polymerase II subunit B1) (EC 2.7.7.6) (DNA-directed RNA polymerase II subunit A) (DNA-directed RNA polymerase III largest subunit) (RNA-directed RNA polymerase II subunit RPB1) (EC 2.7.7.48)	POLR2A POLR2	Homo sapiens (Human)	7-methylguanosine mRNA capping; DNA binding; DNA repair; DNA-directed RNA polymerase II, core complex; DNA-directed RNA polymerase activity; RNA splicing; RNA-directed RNA polymerase activity; gene expression; mRNA splicing, via spliceosome; metal ion binding; nucleoplasm; nucleotide-excision repair; nucleus; poly(A) RNA binding; positive regulation of viral transcription; protein binding; regula…	7	-0.0748983	0.990411	15.0628	0.0460172	9.25451	8.93581	exp_function	9.25451	1	3.42857	4.35668e-05	2	1	0.952371	0.768353	0.521031	0.431138	0.128854	0.00920592	0	0.0476289	0.231647	0.478969	0.568862	0.871146	0.990794	0	0.0507454	0.298534	0.903147	1.3047	6.71231	119.19	120
MENFQKVEKIGEGTYGVVYKAR	P24941	1	22	√	CDK2_HUMAN	Cyclin-dependent kinase 2 (EC 2.7.11.22) (Cell division protein kinase 2) (p33 protein kinase)	CDK2 CDKN2	Homo sapiens (Human)	ATP binding; Cajal body; DNA damage response, signal transduction by p53 class mediator resulting in cell cycle arrest; DNA repair; DNA replication; G1/S transition of mitotic cell cycle; G2/M transition of mitotic cell cycle; Ras protein signal transduction; X chromosome; Y chromosome; anaphase-promoting complex-dependent proteasomal ubiquitin-dependent protein catabolic process; blood coagulati…	5	-0.0521524	0.99132	29.7855	0.0232713	13.2908	15.1	exp_function	13.2908	1	1.6	0.000134404	2	0.992083	0.957727	0.792199	0.686695	NA	0.265971	NA	0.00791725	0.0422731	0.207801	0.313305	NA	0.734029	NA	0.00807433	0.0445865	0.273224	0.454545	NA	2.76365	NA	89
AMEKSKATPAAR	P25098	16	27	√	ARBK1_HUMAN	Beta-adrenergic receptor kinase 1 (Beta-ARK-1) (EC 2.7.11.15) (G-protein coupled receptor kinase 2)	ADRBK1 BARK BARK1 GRK2	Homo sapiens (Human)	ATP binding; Edg-2 lysophosphatidic acid receptor binding; G-protein coupled acetylcholine receptor signaling pathway; G-protein coupled receptor kinase activity; activation of phospholipase C activity; alpha-2A adrenergic receptor binding; beta-adrenergic receptor kinase activity; cardiac muscle contraction; cytoplasm; cytosol; desensitization of G-protein coupled receptor protein signaling path…	5	-0.0376862	0.977867	78.721	0.00880511	18.3926	18.8977	exp_function	18.3926	1	1.4	5.08648e-05	2	NA	1	0.856943	0.739852	0.603973	0.42309	NA	NA	0	0.143057	0.260148	0.396027	0.57691	NA	NA	0	0.166945	0.352113	0.656168	1.36323	NA	78
ADLEAVLADVSYLMAMEKSKATPAAR	P25098	2	27	√	ARBK1_HUMAN	Beta-adrenergic receptor kinase 1 (Beta-ARK-1) (EC 2.7.11.15) (G-protein coupled receptor kinase 2)	ADRBK1 BARK BARK1 GRK2	Homo sapiens (Human)	ATP binding; Edg-2 lysophosphatidic acid receptor binding; G-protein coupled acetylcholine receptor signaling pathway; G-protein coupled receptor kinase activity; activation of phospholipase C activity; alpha-2A adrenergic receptor binding; beta-adrenergic receptor kinase activity; cardiac muscle contraction; cytoplasm; cytosol; desensitization of G-protein coupled receptor protein signaling path…	6	-0.0394428	0.966977	65.6285	0.0105617	17.5735	16.9181	exp_function	17.5735	1	3.83333	0.000139273	2	1	0.973471	0.925459	0.772	0.612801	0.337569	NA	0	0.0265289	0.074541	0.228	0.387199	0.662431	NA	0	0.0270722	0.0583431	0.294985	0.649351	1.95168	NA	122
MEKSKATPAAR	P25098	17	27	√	ARBK1_HUMAN	Beta-adrenergic receptor kinase 1 (Beta-ARK-1) (EC 2.7.11.15) (G-protein coupled receptor kinase 2)	ADRBK1 BARK BARK1 GRK2	Homo sapiens (Human)	ATP binding; Edg-2 lysophosphatidic acid receptor binding; G-protein coupled acetylcholine receptor signaling pathway; G-protein coupled receptor kinase activity; activation of phospholipase C activity; alpha-2A adrenergic receptor binding; beta-adrenergic receptor kinase activity; cardiac muscle contraction; cytoplasm; cytosol; desensitization of G-protein coupled receptor protein signaling path…	7	-0.0420298	0.973552	52.716	0.0131487	16.4918	16.9196	exp_function	16.4918	1	2.57143	9.34251e-05	2	0.996526	0.990258	0.902666	0.760455	0.656225	0.275159	0.112083	0.00347398	0.00974216	0.0973344	0.239545	0.343775	0.724841	0.887917	0.00321041	0.00994383	0.105069	0.314129	0.526793	2.62192	7.90639	85
AGTVVLDDVELR	P25205	2	13	√	MCM3_HUMAN	DNA replication licensing factor MCM3 (EC 3.6.4.12) (DNA polymerase alpha holoenzyme-associated protein P1) (P1-MCM3) (RLF subunit beta) (p102)	MCM3	Homo sapiens (Human)	ATP binding; DNA binding; DNA helicase activity; DNA replication; DNA replication initiation; DNA strand elongation involved in DNA replication; G1/S transition of mitotic cell cycle; MCM complex; alpha DNA polymerase:primase complex; centrosome; intracellular membrane-bounded organelle; mitotic cell cycle; nucleoplasm; nucleus; perinuclear region of cytoplasm; protein binding	7	-0.0253028	0.995478	inf	NA	27.394	27.1859	exp_function	27.394	1	43.8571	0.00135874	2	0.990438	0.992082	0.925437	0.834061	0.74213	0.532234	0.289408	0.00956246	0.00791847	0.074563	0.165939	0.25787	0.467766	0.710592	0.00956529	0.00796962	0.0789152	0.198679	0.349969	0.872737	2.45574	108
ASPQLCR	P25325	2	8	√	THTM_HUMAN	3-mercaptopyruvate sulfurtransferase (MST) (EC 2.8.1.2)	MPST TST2	Homo sapiens (Human)	3-mercaptopyruvate sulfurtransferase activity; cell junction; cyanate catabolic process; extracellular vesicular exosome; hydrogen sulfide biosynthetic process; mitochondrial inner membrane; mitochondrion; neuron projection; response to toxic substance; synapse; thiosulfate sulfurtransferase activity	2	-0.0295387	0.993451	1054.11	0.000657565	23.4657	31.9672	NA	NA	0	1	8.42853e-05	2	NA	1	NA	NA	NA	NA	0.236883	NA	0	NA	NA	NA	NA	0.763117	NA	0	NA	NA	NA	NA	3.22581	52
AEEGIAAGGVMDVNTALQEVLKTALIHDGLAR	P25398	2	33	√	RS12_HUMAN	40S ribosomal protein S12	RPS12	Homo sapiens (Human)	RNA metabolic process; SRP-dependent cotranslational protein targeting to membrane; cellular protein metabolic process; cytosol; cytosolic small ribosomal subunit; gene expression; mRNA metabolic process; nuclear-transcribed mRNA catabolic process, nonsense-mediated decay; poly(A) RNA binding; structural constituent of ribosome; translation; translational elongation; translational initiation; tra…	5	-0.0194269	0.926685	inf	NA	35.6797	NA	exp_function	35.6797	1	4.6	0.000872353	2	0.999573	0.936569	0.935329	0.877128	0.777785	NA	NA	0.000426875	0.0634312	0.064671	0.122872	0.222215	NA	NA	0.000428456	0.0705901	0.0676011	0.144421	0.286087	NA	NA	112
MDVNTALQEVLKTALIHDGLAR	P25398	12	33	√	RS12_HUMAN	40S ribosomal protein S12	RPS12	Homo sapiens (Human)	RNA metabolic process; SRP-dependent cotranslational protein targeting to membrane; cellular protein metabolic process; cytosol; cytosolic small ribosomal subunit; gene expression; mRNA metabolic process; nuclear-transcribed mRNA catabolic process, nonsense-mediated decay; poly(A) RNA binding; structural constituent of ribosome; translation; translational elongation; translational initiation; tra…	7	-0.0227997	0.975584	inf	NA	30.4016	29.974	exp_function	30.4016	1	1.85714	0.000352192	2	1	0.992731	0.981671	0.810615	0.814524	0.563596	0.308107	0	0.00726923	0.0183285	0.189385	0.185476	0.436404	0.691893	0	0.00704058	0.0187942	0.2331	0.229458	0.678017	2.25555	148
MLQNVTPHNKLPGEGNAGLLGLGPEAAAPGKR	P25440	1	32	N.D.	BRD2_HUMAN	Bromodomain-containing protein 2 (O27.1.1) (Really interesting new gene 3 protein)	BRD2 KIAA9001 RING3	Homo sapiens (Human)	chromatin binding; chromatin modification; cytoplasm; lysine-acetylated histone binding; nucleosome assembly; nucleus; protein binding; regulation of transcription from RNA polymerase II promoter; spermatogenesis; transcription, DNA-templated	3	-0.0599768	0.994898	22.2908	0.0310957	11.5569	21.3651	exp_function	11.5569	1	3.66667	0.00011459	2	1	NA	0.812214	NA	NA	NA	0.0211203	0	NA	0.187786	NA	NA	NA	0.97888	0	NA	0.231481	NA	NA	NA	47.0146	89
GKDYYQTLGLAR	P25685	2	13	no evidence	DNJB1_HUMAN	DnaJ homolog subfamily B member 1 (DnaJ protein homolog 1) (Heat shock 40 kDa protein 1) (HSP40) (Heat shock protein 40) (Human DnaJ protein 1) (hDj-1)	DNAJB1 DNAJ1 HDJ1 HSPF1	Homo sapiens (Human)	ATPase activator activity; ATPase binding; Hsp70 protein binding; chaperone binding; chaperone cofactor-dependent protein refolding; chaperone mediated protein folding requiring cofactor; cytosol; extracellular vesicular exosome; negative regulation of inclusion body assembly; nucleolus; nucleus; positive regulation of ATPase activity; protein binding; response to unfolded protein; unfolded prote…	7	-0.0257814	0.96945	inf	NA	26.8856	26.8976	exp_function	26.8856	1	3.42857	0.000252431	2	0.999097	0.998964	0.974278	0.875987	0.757555	0.537945	0.223653	0.000902626	0.00103604	0.0257216	0.124013	0.242445	0.462055	0.776347	0.000893106	0.00103505	0.0254505	0.141908	0.319907	0.858767	3.47126	93
ASYYEILDVPR	P25686	2	12	√	DNJB2_HUMAN	DnaJ homolog subfamily B member 2 (DnaJ protein homolog 1) (Heat shock 40 kDa protein 3) (Heat shock protein J1) (HSJ-1)	DNAJB2 HSJ1 HSPF3	Homo sapiens (Human)	ER-associated ubiquitin-dependent protein catabolic process; Hsp70 protein binding; cell death; chaperone binding; cytosol; inclusion body; negative regulation of cell growth; negative regulation of cell proliferation; negative regulation of inclusion body assembly; negative regulation of protein deubiquitination; nucleus; polyubiquitin binding; positive regulation of proteasomal ubiquitin-depend…	7	-0.0699979	0.970053	16.858	0.0411168	9.9024	8.8467	exp_function	9.9024	1	2.14286	0.00016556	2	0.954611	0.928913	0.889995	0.535472	0.367896	0.211629	0	0.0453892	0.0710873	0.110005	0.464528	0.632104	0.788371	1	0.0463403	0.0781973	0.123533	0.862277	1.73157	3.57296	0	71
SSIGTGYDLSASTFSPDGR	P25788	2	20	√	PSA3_HUMAN	Proteasome subunit alpha type-3 (EC 3.4.25.1) (Macropain subunit C8) (Multicatalytic endopeptidase complex subunit C8) (Proteasome component C8)	PSMA3 HC8 PSC8	Homo sapiens (Human)	DNA damage response, signal transduction by p53 class mediator resulting in cell cycle arrest; G1/S transition of mitotic cell cycle; RNA metabolic process; anaphase-promoting complex-dependent proteasomal ubiquitin-dependent protein catabolic process; antigen processing and presentation of exogenous peptide antigen via MHC class I; antigen processing and presentation of exogenous peptide antigen…	7	-0.0200058	0.958783	inf	NA	34.6472	33.043	exp_function	34.6472	1	10.4286	0.00102375	2	1	0.997406	0.994656	0.927966	0.825581	0.601982	0.331324	2.39e-14	0.00259413	0.00534437	0.0720339	0.174419	0.398018	0.668676	2.4e-14	0.00260664	0.00541133	0.0783687	0.211201	0.661848	2.01605	146
PKTISVR	P26038	2	8	no evidence	MOES_HUMAN	Moesin (Membrane-organizing extension spike protein)	MSN	Homo sapiens (Human)	apical part of cell; apical plasma membrane; basolateral plasma membrane; blood microparticle; cell adhesion molecule binding; cellular component movement; cytoplasm; cytoskeleton; double-stranded RNA binding; establishment of endothelial barrier; extracellular space; extracellular vesicular exosome; extrinsic component of membrane; filopodium; leukocyte cell-cell adhesion; leukocyte migration; m…	7	-0.0232292	0.994614	inf	NA	29.8395	32.0144	exp_function	29.8395	1	34.7143	0.00150606	2	0.994918	0.982057	0.927154	0.834009	0.74941	0.599278	0.301978	0.00508216	0.017943	0.0728464	0.165991	0.25059	0.400722	0.698022	0.00504207	0.018392	0.0798454	0.199156	0.33456	0.66708	2.31139	63
STPHVAEPAENEQDEQDENGAEASADLR	P26038	468	495	no evidence	MOES_HUMAN	Moesin (Membrane-organizing extension spike protein)	MSN	Homo sapiens (Human)	apical part of cell; apical plasma membrane; basolateral plasma membrane; blood microparticle; cell adhesion molecule binding; cellular component movement; cytoplasm; cytoskeleton; double-stranded RNA binding; establishment of endothelial barrier; extracellular space; extracellular vesicular exosome; extrinsic component of membrane; filopodium; leukocyte cell-cell adhesion; leukocyte migration; m…	7	-0.0259525	0.982483	inf	NA	26.7083	27.3415	exp_function	26.7083	1	2.14286	9.29664e-05	2	1	0.94818	0.943109	0.861644	0.756146	0.543138	0.233301	0	0.0518204	0.0568906	0.138356	0.243854	0.456862	0.766699	0	0.0512641	0.0600165	0.161526	0.322706	0.839906	3.28494	130
SDFDEFER	P26368	2	9	√	U2AF2_HUMAN	Splicing factor U2AF 65 kDa subunit (U2 auxiliary factor 65 kDa subunit) (hU2AF(65)) (hU2AF65) (U2 snRNP auxiliary factor large subunit)	U2AF2 U2AF65	Homo sapiens (Human)	RNA splicing; enzyme binding; gene expression; mRNA 3'-end processing; mRNA export from nucleus; mRNA processing; mRNA splicing, via spliceosome; negative regulation of mRNA splicing, via spliceosome; nuclear speck; nucleoplasm; nucleotide binding; nucleus; poly(A) RNA binding; protein binding; spliceosomal complex; termination of RNA polymerase II transcription; transcription from RNA polymerase…	7	-0.0235523	0.994038	inf	NA	29.4301	30.3872	exp_function	29.4301	1	26.4286	0.0013928	2	0.998064	0.986168	0.947396	0.835099	0.757438	0.570931	0.304409	0.00193619	0.0138319	0.0526038	0.164901	0.242562	0.429069	0.695591	0.00193031	0.0139867	0.0570588	0.197777	0.320157	0.751761	2.28493	74
SAKEKSKFEDMAKSDKAR	P26583	53	70	√	HMGB2_HUMAN	High mobility group protein B2 (High mobility group protein 2) (HMG-2)	HMGB2 HMG2	Homo sapiens (Human)	DNA binding; DNA binding, bending; DNA ligation involved in DNA repair; DNA topological change; RAGE receptor binding; V(D)J recombination; apoptotic DNA fragmentation; apoptotic process; base-excision repair, DNA ligation; cell chemotaxis; cellular component disassembly involved in execution phase of apoptosis; cellular response to lipopolysaccharide; chemoattractant activity; chromatin organiza…	3	-0.0265428	0.968742	inf	NA	26.1143	NA	exp_function	26.1143	1	1	0.000119774	2	1	0.984228	NA	0.8025	NA	NA	NA	0	0.0157725	NA	0.1975	NA	NA	NA	0	0.0177328	0	0.2457	NA	NA	NA	102
GKGDPNKPR	P26583	2	10	no evidence	HMGB2_HUMAN	High mobility group protein B2 (High mobility group protein 2) (HMG-2)	HMGB2 HMG2	Homo sapiens (Human)	DNA binding; DNA binding, bending; DNA ligation involved in DNA repair; DNA topological change; RAGE receptor binding; V(D)J recombination; apoptotic DNA fragmentation; apoptotic process; base-excision repair, DNA ligation; cell chemotaxis; cellular component disassembly involved in execution phase of apoptosis; cellular response to lipopolysaccharide; chemoattractant activity; chromatin organiza…	7	-0.0240912	0.99846	inf	NA	28.7718	29.814	exp_function	28.7718	1	13.4286	0.00160839	2	0.995477	0.985267	0.911542	0.831967	0.747191	0.560924	0.309432	0.00452281	0.0147333	0.0884583	0.168033	0.252809	0.439076	0.690568	0.00464289	0.0149539	0.0970651	0.20195	0.338505	0.782816	2.22965	75
MGKGDPNKPR	P26583	1	10	√	HMGB2_HUMAN	High mobility group protein B2 (High mobility group protein 2) (HMG-2)	HMGB2 HMG2	Homo sapiens (Human)	DNA binding; DNA binding, bending; DNA ligation involved in DNA repair; DNA topological change; RAGE receptor binding; V(D)J recombination; apoptotic DNA fragmentation; apoptotic process; base-excision repair, DNA ligation; cell chemotaxis; cellular component disassembly involved in execution phase of apoptosis; cellular response to lipopolysaccharide; chemoattractant activity; chromatin organiza…	2	-0.0106093	0.927439	inf	NA	65.3337	NA	NA	NA	0	1	0.000119774	2	NA	1	NA	0.915456	NA	NA	NA	NA	0	NA	0.0845443	NA	NA	NA	NA	0	NA	0.0926784	NA	NA	NA	55
MDGIVPDIAVGTKR	P26599	1	14	√	PTBP1_HUMAN	Polypyrimidine tract-binding protein 1 (PTB) (57 kDa RNA-binding protein PPTB-1) (Heterogeneous nuclear ribonucleoprotein I) (hnRNP I)	PTBP1 PTB	Homo sapiens (Human)	RNA binding; RNA splicing; alternative mRNA splicing, via spliceosome; extracellular vesicular exosome; gene expression; mRNA processing; mRNA splicing, via spliceosome; negative regulation of RNA splicing; negative regulation of mRNA splicing, via spliceosome; negative regulation of muscle cell differentiation; nucleolus; nucleoplasm; nucleotide binding; poly(A) RNA binding; poly-pyrimidine trac…	7	-0.0239279	0.98104	inf	NA	28.9681	29.5939	exp_function	28.9681	1	13.2857	0.000626324	2	0.999875	0.999967	0.974903	0.840902	0.771124	0.568767	0.27373	0.000125434	3.31e-05	0.0250974	0.159098	0.228876	0.431233	0.72627	0.000126854	3.3e-05	0.0251543	0.188428	0.297173	0.753364	2.65527	99
SSNSASAANGNDSKKFKGDSR	P26599	32	52	√	PTBP1_HUMAN	Polypyrimidine tract-binding protein 1 (PTB) (57 kDa RNA-binding protein PPTB-1) (Heterogeneous nuclear ribonucleoprotein I) (hnRNP I)	PTBP1 PTB	Homo sapiens (Human)	RNA binding; RNA splicing; alternative mRNA splicing, via spliceosome; extracellular vesicular exosome; gene expression; mRNA processing; mRNA splicing, via spliceosome; negative regulation of RNA splicing; negative regulation of mRNA splicing, via spliceosome; negative regulation of muscle cell differentiation; nucleolus; nucleoplasm; nucleotide binding; poly(A) RNA binding; poly-pyrimidine trac…	7	-0.0334486	0.984238	151.759	0.00456743	20.7228	19.3781	exp_function	20.7228	1	7.71429	0.000363672	2	0.994748	0.996304	0.923028	0.809186	0.659956	0.3998	0.209811	0.00525219	0.00369574	0.0769723	0.190814	0.340044	0.6002	0.790189	0.00520985	0.00383821	0.0821118	0.248979	0.519632	1.49739	3.79262	143
AMAGQSPVLR	P26599	176	185	√	PTBP1_HUMAN	Polypyrimidine tract-binding protein 1 (PTB) (57 kDa RNA-binding protein PPTB-1) (Heterogeneous nuclear ribonucleoprotein I) (hnRNP I)	PTBP1 PTB	Homo sapiens (Human)	RNA binding; RNA splicing; alternative mRNA splicing, via spliceosome; extracellular vesicular exosome; gene expression; mRNA processing; mRNA splicing, via spliceosome; negative regulation of RNA splicing; negative regulation of mRNA splicing, via spliceosome; negative regulation of muscle cell differentiation; nucleolus; nucleoplasm; nucleotide binding; poly(A) RNA binding; poly-pyrimidine trac…	7	-0.0185209	0.980354	inf	NA	37.4251	36.3711	exp_function	37.4251	1	1.42857	6.73466e-05	2	1	0.983738	0.967929	0.904836	0.839118	0.630509	0.377321	0	0.0162623	0.032071	0.0951638	0.160882	0.369491	0.622679	0	0.0160166	0.0335283	0.105708	0.193492	0.586304	1.62766	70
MAMAGQSPVLR	P26599	175	185	no evidence	PTBP1_HUMAN	Polypyrimidine tract-binding protein 1 (PTB) (57 kDa RNA-binding protein PPTB-1) (Heterogeneous nuclear ribonucleoprotein I) (hnRNP I)	PTBP1 PTB	Homo sapiens (Human)	RNA binding; RNA splicing; alternative mRNA splicing, via spliceosome; extracellular vesicular exosome; gene expression; mRNA processing; mRNA splicing, via spliceosome; negative regulation of RNA splicing; negative regulation of mRNA splicing, via spliceosome; negative regulation of muscle cell differentiation; nucleolus; nucleoplasm; nucleotide binding; poly(A) RNA binding; poly-pyrimidine trac…	1	NA	NA	NA	NA	NA	NA	NA	NA	0	1	4.71426e-05	2	NA	NA	NA	0.916807	NA	NA	NA	NA	NA	NA	0.0831933	NA	NA	NA	NA	NA	NA	0.0909918	NA	NA	NA	59
GGEEKPIGAGEEKQKEGGKKKNKEGSGDGGR	P26639	14	44	no evidence	SYTC_HUMAN	Threonine--tRNA ligase, cytoplasmic (EC 6.1.1.3) (Threonyl-tRNA synthetase) (ThrRS)	TARS	Homo sapiens (Human)	ATP binding; actin cytoskeleton; cytoplasm; cytosol; extracellular vesicular exosome; gene expression; protein homodimerization activity; tRNA aminoacylation for protein translation; threonine-tRNA ligase activity; threonyl-tRNA aminoacylation; translation	3	-0.0344669	0.99891	124.092	0.00558573	20.1105	28.1471	exp_function	20.1105	1	1	3.46234e-05	2	NA	0.963227	0.884114	NA	NA	NA	0.184194	NA	0.0367733	0.115886	NA	NA	NA	0.815806	NA	0.0393445	0.131113	NA	NA	NA	4.43577	88
MFEEKASSPSGKMGGEEKPIGAGEEKQKEGGKKKNKEGSGDGGR	P26639	1	44	√	SYTC_HUMAN	Threonine--tRNA ligase, cytoplasmic (EC 6.1.1.3) (Threonyl-tRNA synthetase) (ThrRS)	TARS	Homo sapiens (Human)	ATP binding; actin cytoskeleton; cytoplasm; cytosol; extracellular vesicular exosome; gene expression; protein homodimerization activity; tRNA aminoacylation for protein translation; threonine-tRNA ligase activity; threonyl-tRNA aminoacylation; translation	1	NA	NA	NA	NA	NA	NA	NA	NA	0	1	3.46234e-05	2	NA	NA	NA	NA	NA	NA	0.224458	NA	NA	NA	NA	NA	NA	0.775542	NA	NA	NA	NA	NA	NA	3.42185	47
STLYVSPHPDAFPSLR	P26640	2	17	√	SYVC_HUMAN	Valine--tRNA ligase (EC 6.1.1.9) (Protein G7a) (Valyl-tRNA synthetase) (ValRS)	VARS G7A VARS2	Homo sapiens (Human)	ATP binding; aminoacyl-tRNA editing activity; cytosol; gene expression; mitochondrion; tRNA aminoacylation for protein translation; valine-tRNA ligase activity; valyl-tRNA aminoacylation	7	-0.0235015	0.96898	inf	NA	29.4938	27.9097	exp_function	29.4938	1	6.71429	0.000132972	2	0.97494	0.978231	0.965111	0.876933	0.8217	0.544444	0.271621	0.0250601	0.0217685	0.0348892	0.123067	0.1783	0.455556	0.728379	0.025675	0.0224056	0.0363302	0.150037	0.219641	0.837472	2.67831	121
AAGTLYTYPENWR	P26641	2	14	√	EF1G_HUMAN	Elongation factor 1-gamma (EF-1-gamma) (eEF-1B gamma)	EEF1G EF1G PRO1608	Homo sapiens (Human)	cellular protein metabolic process; cytosol; extracellular vesicular exosome; gene expression; nucleus; protein binding; response to virus; translation; translation elongation factor activity; translational elongation	3	-0.0218599	0.986282	inf	NA	31.7086	32.845	exp_function	31.7086	1	6	0.000343699	2	NA	NA	NA	0.877886	NA	0.600852	0.327202	NA	NA	NA	0.122114	NA	0.399148	0.672798	NA	0	0	0.139105	0	0.662234	2.05503	82
SCNLITGMFQR	P26641	338	348	no evidence	EF1G_HUMAN	Elongation factor 1-gamma (EF-1-gamma) (eEF-1B gamma)	EEF1G EF1G PRO1608	Homo sapiens (Human)	cellular protein metabolic process; cytosol; extracellular vesicular exosome; gene expression; nucleus; protein binding; response to virus; translation; translation elongation factor activity; translational elongation	3	-0.0191719	0.857983	inf	NA	36.1544	NA	exp_function	36.1544	1	2	0.000114566	2	NA	1	0.953857	0.836846	NA	NA	NA	NA	0	0.0461433	0.163154	NA	NA	NA	NA	0	0.0537721	0.195008	NA	NA	NA	53
MEKTELIQKAKLAEQAER	P27348	1	18	√	1433T_HUMAN	14-3-3 protein theta (14-3-3 protein T-cell) (14-3-3 protein tau) (Protein HS1)	YWHAQ	Homo sapiens (Human)	apoptotic process; cytoplasm; cytoplasmic vesicle membrane; cytosol; extracellular vesicular exosome; intrinsic apoptotic signaling pathway; membrane organization; negative regulation of transcription, DNA-templated; positive regulation of protein insertion into mitochondrial membrane involved in apoptotic signaling pathway; protein N-terminus binding; protein binding; protein complex; protein ta…	7	-0.0243666	0.965992	inf	NA	28.4466	26.7408	exp_function	28.4466	1	71	0.00725439	2	0.999797	0.999906	0.977767	0.88565	0.795526	0.531554	0.25525	0.000203012	9.37e-05	0.0222335	0.11435	0.204474	0.468446	0.74475	0.000202255	9.37e-05	0.0227367	0.131805	0.256748	0.879832	2.92449	148
EKTELIQKAKLAEQAER	P27348	2	18	N.D.	1433T_HUMAN	14-3-3 protein theta (14-3-3 protein T-cell) (14-3-3 protein tau) (Protein HS1)	YWHAQ	Homo sapiens (Human)	apoptotic process; cytoplasm; cytoplasmic vesicle membrane; cytosol; extracellular vesicular exosome; intrinsic apoptotic signaling pathway; membrane organization; negative regulation of transcription, DNA-templated; positive regulation of protein insertion into mitochondrial membrane involved in apoptotic signaling pathway; protein N-terminus binding; protein binding; protein complex; protein ta…	2	-0.0358582	0.951918	99.3465	0.00697706	19.3302	21.8613	NA	NA	0	1.5	0.000153262	2	NA	NA	NA	NA	0.605941	NA	0.219188	NA	NA	NA	NA	0.394059	NA	0.780812	NA	NA	NA	NA	0.638912	NA	3.63808	64
AAAAAQGGGGGEPR	P27361	2	15	√	MK03_HUMAN	Mitogen-activated protein kinase 3 (MAP kinase 3) (MAPK 3) (EC 2.7.11.24) (ERT2) (Extracellular signal-regulated kinase 1) (ERK-1) (Insulin-stimulated MAP2 kinase) (MAP kinase isoform p44) (p44-MAPK) (Microtubule-associated protein 2 kinase) (p44-ERK1)	MAPK3 ERK1 PRKM3	Homo sapiens (Human)	ATP binding; BMP signaling pathway; DNA damage induced protein phosphorylation; Fc-epsilon receptor signaling pathway; Fc-gamma receptor signaling pathway involved in phagocytosis; Golgi apparatus; JAK-STAT cascade involved in growth hormone signaling pathway; MAP kinase activity; MAPK cascade; MyD88-dependent toll-like receptor signaling pathway; MyD88-independent toll-like receptor signaling pa…	7	-0.0268927	0.99776	inf	NA	25.7746	26.6749	exp_function	25.7746	1	8.28571	0.000547267	2	0.99428	0.977764	0.916403	0.811875	0.723092	0.530031	0.260585	0.00571994	0.0222357	0.0835975	0.188125	0.276908	0.469969	0.739415	0.00589522	0.0228253	0.0771106	0.231712	0.382699	0.8868	2.84107	118
AATTANPEMTSDVPSLGPAIASGNSGPGIQGGGAIVQR	P27540	2	39	√	ARNT_HUMAN	Aryl hydrocarbon receptor nuclear translocator (ARNT protein) (Class E basic helix-loop-helix protein 2) (bHLHe2) (Dioxin receptor, nuclear translocator) (Hypoxia-inducible factor 1-beta) (HIF-1-beta) (HIF1-beta)	ARNT BHLHE2	Homo sapiens (Human)	DNA binding; aryl hydrocarbon receptor activity; aryl hydrocarbon receptor binding; cell differentiation; cellular response to hypoxia; cytoplasm; embryonic placenta development; enhancer binding; mRNA transcription from RNA polymerase II promoter; nucleoplasm; nucleus; positive regulation of endothelial cell proliferation; positive regulation of erythrocyte differentiation; positive regulation o…	4	-0.124464	0.98585	7.2518	0.0955828	5.56906	5.71238	exp_function	5.56906	1	2.25	7.13861e-05	2	NA	NA	0.619251	0.340689	NA	0.0970573	0.00944673	NA	NA	0.380749	0.659311	NA	0.902943	0.990553	NA	NA	0.609849	1.96352	0	9.59601	102.354	99
AALVLEDGSVLR	P27708	2	13	√	PYR1_HUMAN	CAD protein [Includes: Glutamine-dependent carbamoyl-phosphate synthase (EC 6.3.5.5); Aspartate carbamoyltransferase (EC 2.1.3.2); Dihydroorotase (EC 3.5.2.3)]	CAD	Homo sapiens (Human)	'de novo' UMP biosynthetic process; 'de novo' pyrimidine nucleobase biosynthetic process; ATP binding; UTP biosynthetic process; aspartate binding; aspartate carbamoyltransferase activity; carbamoyl phosphate biosynthetic process; carbamoyl-phosphate synthase (glutamine-hydrolyzing) activity; cell projection; cellular response to drug; cellular response to epidermal growth factor stimulus; cytoso…	7	-0.0222391	0.991826	inf	NA	31.1679	31.4511	exp_function	31.1679	1	46.8571	0.000527174	2	0.999432	0.989371	0.948469	0.865783	0.774061	0.579252	0.323982	0.00056823	0.0106293	0.0515309	0.134217	0.225939	0.420748	0.676018	0.000568381	0.0106696	0.054076	0.15481	0.292336	0.726306	2.09135	104
ADLSLADALTEPSPDIEGEIKR	P27816	2	23	√	MAP4_HUMAN	Microtubule-associated protein 4 (MAP-4)	MAP4	Homo sapiens (Human)	cell division; cytoplasm; establishment of spindle orientation; extracellular vesicular exosome; microtubule; microtubule associated complex; microtubule cytoskeleton; microtubule sliding; mitotic spindle; mitotic spindle organization; plasma membrane; poly(A) RNA binding; protein binding; structural molecule activity	7	-0.0236124	0.95818	inf	NA	29.3552	29.2535	exp_function	29.3552	1	4.71429	0.000102441	2	0.947731	1	0.981874	0.855346	0.821589	0.570462	0.248568	0.052269	0	0.0181257	0.144654	0.178411	0.429538	0.751432	0.059956	0	0.0184878	0.169205	0.217718	0.755864	3.02197	144
SAEGYQYR	P27986	2	9	√	P85A_HUMAN	Phosphatidylinositol 3-kinase regulatory subunit alpha (PI3-kinase regulatory subunit alpha) (PI3K regulatory subunit alpha) (PtdIns-3-kinase regulatory subunit alpha) (Phosphatidylinositol 3-kinase 85 kDa regulatory subunit alpha) (PI3-kinase subunit p85-alpha) (PtdIns-3-kinase regulatory subunit p85-alpha)	PIK3R1 GRB1	Homo sapiens (Human)	1-phosphatidylinositol-4-phosphate 3-kinase, class IA complex; B cell differentiation; ErbB-3 class receptor binding; Fc-epsilon receptor signaling pathway; Fc-gamma receptor signaling pathway involved in phagocytosis; NFAT protein import into nucleus; T cell costimulation; T cell receptor signaling pathway; blood coagulation; cellular response to UV; cytosol; epidermal growth factor receptor sig…	7	-0.025167	0.974927	inf	NA	27.5419	24.0436	exp_function	27.5419	1	3	0.000103727	2	0.99942	0.99769	0.917539	0.894759	0.776244	0.500408	0.275788	0.000579931	0.00230956	0.0824613	0.105241	0.223756	0.499592	0.724212	0.000598848	0.00240442	0.0891945	0.0952006	0.284048	0.985678	2.62605	68
ALLDVCGAPR	P28062	2	11	√	PSB8_HUMAN	Proteasome subunit beta type-8 (EC 3.4.25.1) (Low molecular mass protein 7) (Macropain subunit C13) (Multicatalytic endopeptidase complex subunit C13) (Proteasome component C13) (Proteasome subunit beta-5i) (Really interesting new gene 10 protein)	PSMB8 LMP7 PSMB5i RING10 Y2	Homo sapiens (Human)	DNA damage response, signal transduction by p53 class mediator resulting in cell cycle arrest; G1/S transition of mitotic cell cycle; RNA metabolic process; anaphase-promoting complex-dependent proteasomal ubiquitin-dependent protein catabolic process; antigen processing and presentation of exogenous peptide antigen via MHC class I; antigen processing and presentation of exogenous peptide antigen…	7	-1.41332	0.940566	0.50067	1.38444	0.490439	NA	exp_function	0.490439	1	1.71429	0.000155483	2	0.441753	0.186827	0.0523376	0	0	0	0.015254	0.558247	0.813173	0.947662	1	1	1	0.984746	1.26759	4.3535	18.1159	0	0	0	69.2521	70
SGLIADAKTLIDKAR	P28066	79	93	no evidence	PSA5_HUMAN	Proteasome subunit alpha type-5 (EC 3.4.25.1) (Macropain zeta chain) (Multicatalytic endopeptidase complex zeta chain) (Proteasome zeta chain)	PSMA5	Homo sapiens (Human)	DNA damage response, signal transduction by p53 class mediator resulting in cell cycle arrest; G1/S transition of mitotic cell cycle; RNA metabolic process; anaphase-promoting complex-dependent proteasomal ubiquitin-dependent protein catabolic process; antigen processing and presentation of exogenous peptide antigen via MHC class I; antigen processing and presentation of exogenous peptide antigen…	6	-0.0221794	0.978422	inf	NA	31.2518	NA	exp_function	31.2518	1	2.83333	0.000294299	2	0.998605	0.954372	0.955512	0.831166	0.78717	0.567112	NA	0.00139489	0.0456277	0.0444882	0.168834	0.21283	0.432888	NA	0.00140968	0.0496042	0.0468915	0.198676	0.269764	0.765351	NA	135
MEAFLGSR	P28070	1	8	√	PSB4_HUMAN	Proteasome subunit beta type-4 (EC 3.4.25.1) (26 kDa prosomal protein) (HsBPROS26) (PROS-26) (Macropain beta chain) (Multicatalytic endopeptidase complex beta chain) (Proteasome beta chain) (Proteasome chain 3) (HsN3)	PSMB4 PROS26	Homo sapiens (Human)	DNA damage response, signal transduction by p53 class mediator resulting in cell cycle arrest; G1/S transition of mitotic cell cycle; RNA metabolic process; anaphase-promoting complex-dependent proteasomal ubiquitin-dependent protein catabolic process; antigen processing and presentation of exogenous peptide antigen via MHC class I; antigen processing and presentation of exogenous peptide antigen…	7	-0.885273	0.79332	0.809381	0.856392	0.782976	0.698785	lin_function	0.698785	1	4.57143	0.000433467	2	0.551286	0.29329	0.177389	0.118261	0.0521783	0.00751083	0.0049492	0.448714	0.70671	0.822611	0.881739	0.947822	0.992489	0.995051	0.824953	2.43641	4.53432	7.40741	18.305	134.59	202.02	78
AATLLAAR	P28072	2	9	√	PSB6_HUMAN	Proteasome subunit beta type-6 (EC 3.4.25.1) (Macropain delta chain) (Multicatalytic endopeptidase complex delta chain) (Proteasome delta chain) (Proteasome subunit Y)	PSMB6 LMPY Y	Homo sapiens (Human)	DNA damage response, signal transduction by p53 class mediator resulting in cell cycle arrest; G1/S transition of mitotic cell cycle; RNA metabolic process; anaphase-promoting complex-dependent proteasomal ubiquitin-dependent protein catabolic process; antigen processing and presentation of exogenous peptide antigen via MHC class I; antigen processing and presentation of exogenous peptide antigen…	7	-0.401834	0.993004	1.85854	0.372953	1.72496	1.82745	exp_function	1.72496	1	5.71429	0.000598511	2	0.77347	0.542689	0.216771	0.0589128	0.0374257	0.0147274	0.0129643	0.22653	0.457311	0.783229	0.941087	0.962574	0.985273	0.987036	0.293481	0.841907	3.60503	15.6177	25.641	66.5779	75.4148	85
ALASVLER	P28074	2	9	√	PSB5_HUMAN	Proteasome subunit beta type-5 (EC 3.4.25.1) (Macropain epsilon chain) (Multicatalytic endopeptidase complex epsilon chain) (Proteasome chain 6) (Proteasome epsilon chain) (Proteasome subunit MB1) (Proteasome subunit X)	PSMB5 LMPX MB1 X	Homo sapiens (Human)	DNA damage response, signal transduction by p53 class mediator resulting in cell cycle arrest; G1/S transition of mitotic cell cycle; RNA metabolic process; anaphase-promoting complex-dependent proteasomal ubiquitin-dependent protein catabolic process; antigen processing and presentation of exogenous peptide antigen via MHC class I; antigen processing and presentation of exogenous peptide antigen…	4	-0.355497	0.93344	2.12221	0.326616	1.9498	1.60094	exp_function	1.9498	1	1.25	0.000118977	2	0.79444	0.507527	0.321094	NA	0.0763174	NA	NA	0.20556	0.492473	0.678906	NA	0.923683	NA	NA	0.321322	0.946101	2.10526	NA	11.4286	NA	NA	66
PMTLGYWNIR	P28161	2	11	N.D.	GSTM2_HUMAN	Glutathione S-transferase Mu 2 (EC 2.5.1.18) (GST class-mu 2) (GSTM2-2)	GSTM2 GST4	Homo sapiens (Human)	cellular detoxification of nitrogen compound; cellular response to caffeine; cytoplasm; cytosol; enzyme binding; extracellular vesicular exosome; glutathione binding; glutathione derivative biosynthetic process; glutathione metabolic process; glutathione transferase activity; negative regulation of ryanodine-sensitive calcium-release channel activity; nitrobenzene metabolic process; positive regu…	1	NA	NA	NA	NA	NA	NA	NA	NA	0	2	0.000229658	2	NA	NA	NA	0.836151	NA	NA	NA	NA	NA	NA	0.163849	NA	NA	NA	NA	NA	NA	0.196464	NA	NA	NA	72
AAFSKYLTAR	P28288	2	11	no evidence	ABCD3_HUMAN	ATP-binding cassette sub-family D member 3 (70 kDa peroxisomal membrane protein) (PMP70)	ABCD3 PMP70 PXMP1	Homo sapiens (Human)	ATP binding; ATP catabolic process; ATPase activity; ATPase activity, coupled to transmembrane movement of substances; cytosol; fatty acid beta-oxidation; integral component of membrane; intracellular membrane-bounded organelle; mitochondrial inner membrane; peroxisomal matrix; peroxisomal membrane; peroxisome; peroxisome organization; protein binding; protein homodimerization activity; transmemb…	5	-0.0266868	0.982763	inf	NA	25.9734	NA	exp_function	25.9734	1	2.6	9.87635e-05	2	0.965696	0.922422	0.891747	0.819444	NA	0.528247	NA	0.0343042	0.0775779	0.108253	0.180556	NA	0.471753	NA	0.032786	0.0798933	0.124706	0.21978	NA	0.886148	NA	76
AAAAAAGAGPEMVR	P28482	2	15	√	MK01_HUMAN	Mitogen-activated protein kinase 1 (MAP kinase 1) (MAPK 1) (EC 2.7.11.24) (ERT1) (Extracellular signal-regulated kinase 2) (ERK-2) (MAP kinase isoform p42) (p42-MAPK) (Mitogen-activated protein kinase 2) (MAP kinase 2) (MAPK 2)	MAPK1 ERK2 PRKM1 PRKM2	Homo sapiens (Human)	ATP binding; B cell receptor signaling pathway; DNA binding; ERBB signaling pathway; ERK1 and ERK2 cascade; Fc-epsilon receptor signaling pathway; Fc-gamma receptor signaling pathway involved in phagocytosis; Golgi apparatus; JAK-STAT cascade involved in growth hormone signaling pathway; MAP kinase activity; MAPK cascade; MAPK import into nucleus; MyD88-dependent toll-like receptor signaling path…	7	-0.0282138	0.991451	inf	NA	24.5676	23.8269	exp_function	24.5676	1	17.5714	0.00122184	2	1	0.99025	0.932701	0.822412	0.723396	0.49673	0.233773	5.9e-14	0.00974968	0.067299	0.177588	0.276604	0.50327	0.766227	5.91e-14	0.00985057	0.0720805	0.21611	0.382397	1.012	3.28213	114
ADPDVLTEVPAALKR	P29083	2	16	√	T2EA_HUMAN	General transcription factor IIE subunit 1 (General transcription factor IIE 56 kDa subunit) (Transcription initiation factor IIE subunit alpha) (TFIIE-alpha)	GTF2E1 TF2E1	Homo sapiens (Human)	gene expression; intermediate filament cytoskeleton; metal ion binding; nucleoplasm; nucleus; protein binding; regulation of transcription, DNA-templated; sequence-specific DNA binding; transcription elongation from RNA polymerase II promoter; transcription from RNA polymerase II promoter; transcription initiation from RNA polymerase II promoter; viral process	6	-0.0231178	0.971743	inf	NA	29.9833	30.9795	exp_function	29.9833	1	4.66667	0.000266104	2	0.980786	0.989504	0.986991	0.879635	NA	0.592729	0.273866	0.0192135	0.010496	0.0130094	0.120365	NA	0.407271	0.726134	0.0194563	0.0107131	0.0136497	0.138411	NA	0.69173	2.64774	117
MDPSLLR	P29084	1	7	√	T2EB_HUMAN	Transcription initiation factor IIE subunit beta (TFIIE-beta) (General transcription factor IIE subunit 2)	GTF2E2 TF2E2	Homo sapiens (Human)	DNA binding; cytoplasm; gene expression; nucleoplasm; nucleus; poly(A) RNA binding; protein binding; regulation of transcription, DNA-templated; transcription elongation from RNA polymerase II promoter; transcription factor TFIIE complex; transcription from RNA polymerase II promoter; transcription initiation from RNA polymerase II promoter; viral process	4	-0.0436581	0.985807	46.9071	0.014777	15.8767	18.336	exp_function	15.8767	1	2	0.000172046	2	NA	1	0.882471	NA	0.587805	NA	0.0889133	NA	0	0.117529	NA	0.412195	NA	0.911087	NA	0	0.132947	NA	0.700736	NA	10.2449	52
ATAATEEPFPFHGLLPKKETGAASFLCR	P29144	2	29	√	TPP2_HUMAN	Tripeptidyl-peptidase 2 (TPP-2) (EC 3.4.14.10) (Tripeptidyl aminopeptidase) (Tripeptidyl-peptidase II) (TPP-II)	TPP2	Homo sapiens (Human)	aminopeptidase activity; antigen processing and presentation of peptide antigen via MHC class I; cytoplasm; cytosol; endopeptidase activity; nucleus; protein polyubiquitination; proteolysis; serine-type endopeptidase activity; tripeptidyl-peptidase activity	2	-0.0349927	0.997412	113.415	0.00611159	19.8083	23.655	NA	NA	0	1.5	3.00633e-05	2	NA	NA	NA	NA	0.645016	NA	0.197091	NA	NA	NA	NA	0.354984	NA	0.802909	NA	NA	NA	NA	0.534365	NA	4.06769	87
ADPWQECMDYAVTLAR	P29218	2	17	√	IMPA1_HUMAN	Inositol monophosphatase 1 (IMP 1) (IMPase 1) (EC 3.1.3.25) (Inositol-1(or 4)-monophosphatase 1) (Lithium-sensitive myo-inositol monophosphatase A1)	IMPA1 IMPA	Homo sapiens (Human)	cytoplasm; cytosol; extracellular vesicular exosome; identical protein binding; inositol biosynthetic process; inositol monophosphate 1-phosphatase activity; inositol monophosphate 3-phosphatase activity; inositol monophosphate 4-phosphatase activity; inositol phosphate dephosphorylation; inositol phosphate metabolic process; metal ion binding; phosphate-containing compound metabolic process; pho…	1	NA	NA	NA	NA	NA	NA	NA	NA	0	2	0.000180742	2	NA	NA	NA	NA	NA	NA	0.298092	NA	NA	NA	NA	NA	NA	0.701908	NA	NA	NA	NA	NA	NA	2.37456	97
MNKLSGGGGR	P29353	111	120	√	SHC1_HUMAN	SHC-transforming protein 1 (SHC-transforming protein 3) (SHC-transforming protein A) (Src homology 2 domain-containing-transforming protein C1) (SH2 domain protein C1)	SHC1 SHC SHCA	Homo sapiens (Human)	Fc-epsilon receptor signaling pathway; MAPK cascade; Ras protein signal transduction; Shc-EGFR complex; actin cytoskeleton reorganization; activation of MAPK activity; activation of signaling protein activity involved in unfolded protein response; angiogenesis; blood coagulation; cellular protein metabolic process; cytosol; endoplasmic reticulum unfolded protein response; ephrin receptor binding;…	7	-0.0334248	0.988245	152.552	0.00454366	20.7375	20.3233	exp_function	20.7375	1	3.14286	0.000134947	2	1	0.986366	0.920188	0.79683	0.626106	0.444295	0.199268	0	0.013634	0.0798116	0.20317	0.373894	0.555705	0.800732	0	0.0134363	0.0909944	0.25582	0.594414	1.26838	4.06686	94
MGPGVSYLVR	P29353	156	165	no evidence	SHC1_HUMAN	SHC-transforming protein 1 (SHC-transforming protein 3) (SHC-transforming protein A) (Src homology 2 domain-containing-transforming protein C1) (SH2 domain protein C1)	SHC1 SHC SHCA	Homo sapiens (Human)	Fc-epsilon receptor signaling pathway; MAPK cascade; Ras protein signal transduction; Shc-EGFR complex; actin cytoskeleton reorganization; activation of MAPK activity; activation of signaling protein activity involved in unfolded protein response; angiogenesis; blood coagulation; cellular protein metabolic process; cytosol; endoplasmic reticulum unfolded protein response; ephrin receptor binding;…	1	NA	NA	NA	NA	NA	NA	NA	NA	0	1	4.29378e-05	2	1	NA	NA	NA	NA	NA	NA	0	NA	NA	NA	NA	NA	NA	0	NA	0	NA	NA	NA	NA	62
MESYHKPDQQKLQALKDTANR	P29401	1	21	√	TKT_HUMAN	Transketolase (TK) (EC 2.2.1.1)	TKT	Homo sapiens (Human)	carbohydrate metabolic process; cofactor binding; cytosol; energy reserve metabolic process; extracellular vesicular exosome; glyceraldehyde-3-phosphate biosynthetic process; metal ion binding; nucleus; pentose-phosphate shunt; pentose-phosphate shunt, non-oxidative branch; peroxisome; protein homodimerization activity; regulation of growth; small molecule metabolic process; transketolase activit…	7	-0.023188	0.96799	inf	NA	29.8925	29.0372	exp_function	29.8925	1	7.57143	0.000304227	2	0.994269	0.953901	0.983126	0.904333	0.781159	0.558132	0.281158	0.0057309	0.0460988	0.0168739	0.0956668	0.218841	0.441868	0.718842	0.0057763	0.0495457	0.0173224	0.106266	0.281126	0.769073	2.62795	89
MPSLPSYKVGDKIATR	P29401	303	318	no evidence	TKT_HUMAN	Transketolase (TK) (EC 2.2.1.1)	TKT	Homo sapiens (Human)	carbohydrate metabolic process; cofactor binding; cytosol; energy reserve metabolic process; extracellular vesicular exosome; glyceraldehyde-3-phosphate biosynthetic process; metal ion binding; nucleus; pentose-phosphate shunt; pentose-phosphate shunt, non-oxidative branch; peroxisome; protein homodimerization activity; regulation of growth; small molecule metabolic process; transketolase activit…	7	-0.0251798	0.984166	inf	NA	27.5279	27.3401	exp_function	27.5279	1	3	0.000120543	2	0.999831	0.975529	0.981272	0.813559	0.725962	0.532257	0.300477	0.00016899	0.0244709	0.0187278	0.186441	0.274038	0.467743	0.699523	0.000166101	0.0235652	0.0189197	0.228311	0.377358	0.848738	2.32829	99
MNGPVAGASR	P29692	29	38	√	EF1D_HUMAN	Elongation factor 1-delta (EF-1-delta) (Antigen NY-CO-4)	EEF1D EF1D	Homo sapiens (Human)	DNA binding; cellular protein metabolic process; cytoplasm; cytosol; eukaryotic translation elongation factor 1 complex; gene expression; nucleolus; nucleus; positive regulation of I-kappaB kinase/NF-kappaB signaling; protein binding; regulation of transcription, DNA-templated; signal transducer activity; signal transduction; transcription, DNA-templated; translation; translation elongation facto…	1	NA	NA	NA	NA	NA	NA	NA	NA	0	1	8.90845e-05	2	NA	0.981242	NA	NA	NA	NA	NA	NA	0.0187582	NA	NA	NA	NA	NA	NA	0.019954	NA	NA	NA	NA	NA	52
MIETYNQTSPR	P29965	1	11	N.D.	CD40L_HUMAN	CD40 ligand (CD40-L) (T-cell antigen Gp39) (TNF-related activation protein) (TRAP) (Tumor necrosis factor ligand superfamily member 5) (CD antigen CD154) [Cleaved into: CD40 ligand, membrane form; CD40 ligand, soluble form]	CD40LG CD40L TNFSF5 TRAP	Homo sapiens (Human)	B cell differentiation; B cell proliferation; CD40 receptor binding; external side of plasma membrane; extracellular space; immunoglobulin secretion; inflammatory response; integral component of membrane; integral component of plasma membrane; isotype switching; leukocyte cell-cell adhesion; negative regulation of apoptotic process; plasma membrane; platelet activation; positive regulation of end…	2	-0.0827376	0.88954	12.8703	0.0538565	8.37766	7.73083	NA	NA	0	1	9.59109e-05	2	NA	1	NA	0.4784	NA	NA	NA	NA	0	NA	0.5216	NA	NA	NA	NA	0	NA	1.0917	0	NA	NA	49
[truncated: 2,036 more rows]

## Sheet: legend Table EV1B
Table EV1B	A detailed analysis of 1,972 proteoforms identified in at least 3 time points. Information on proteoform-specific measurements of turnover, abundance, disorder, hydropathy and dbTIS association with macromolecular complexes are given.
sequence	peptide sequence
Accession	Swiss-Prot accession
Entry name	Swiss-Prot identifier
Gene names	Gene names
Protein names	Protein names
[truncated: 37 more rows]

## Sheet: Table EV1B
sequence	Accession	Entry name	Gene names	Protein names	Start	Stop	count.timepoints	dbTIS/aTIS	iMet position	50% turnover time	half life	kdeg	Average spectral count	NSAF	Disorder Content %	SwissProt protein sequence	length SwissProt sequence	seq_proteoform	diff in length %	diff.turnover.dbTIS-aTIS	diff.disorder dbTIS-aTIS	diff.spec.count.dbTIS-aTIS	diff.NSAF.dbTIS-aTIS	diff.turnover.selected.iMet-alternative.iMet	diff.spec.counts.selected.iMet-alternative.iMet	diff.NSAF.selected.iMet-alternative.iMet	diff.disorder.selected.iMet-alternative.iMet	categ.N=1922(selected.iMet)	categ.N=1894(selected.iMet+valid.turnover.measurement)	categ.N=1941(valid.turnover.measurement)	turn_status	turn.groups	GRAVY.2aa	GRAVY.10aa	CORUM.id.match.dbTIS	CORUM.compl.name.match.dbTIS	Gene ontology (GO)	General annotation (subcellular location)	sorting.iMet.processing	sorting.alt.translation.all	sorting.alt.translation(valid.turnover+selected.iMet=100pairs)
[truncated: 1,972 more rows]

[truncated: 2 more sheets: legend Table EV1C, Table EV1C]
