# Supplementary material for: Positional proteomics reveals differences in N‐terminal proteoform stability
Source: Mol Syst Biol. 2016 Feb 18;12(2):858. doi: 10.15252/msb.20156662 (PMC4770386; doi:10.15252/msb.20156662)
Supplement: Supplementary file 3 — Table EV2 [file MSB-12-858-s003.xlsx]

## Sheet: Sheet1
Table EV2	Contribution of ubiquitination to proteoforms stability. Ubiquitination sites previously reported in Jurkat cells (Stes et al, 2014) were mapped onto dbTIS indicative N-termini identified in this study. As such, we found 11 proteoform pairs of which only the database-annotated variant holds (a) previously identified, and thus possible ubiquitination site(s) with lower stability as compared to its…
Sequence with underlined XXGLY –ubiquitnation site at Lys (K)	Accession	Entry name	Start	Stop	50 % turnover time [h]	Valid turnover measurement	No. of time points	dbTIS/aTIS	Difference in turnover (dbTIS-aTIS) [h]
(Stes et al, 2014)
MDSAGQDINLNSPNKGLLSDSMTDVPVDTGVAAR	O43399	TPD54_HUMAN	1	34	25.08	Yes	7	dbTIS
TDVPVDTGVAAR			23	34	28.34	Yes	3	aTIS	-3.25
ASNVTNKTDPR	P07910	HNRPC_HUMAN	2	12	30.53	Yes	7	dbTIS
MIAGQVLDINLAAEPKVNR			74	92	32.69	Yes	7	aTIS	-2.16
MDGIVPDIAVGTKR	P26599	PTBP1_HUMAN	1	14	28.97	Yes	7	dbTIS
AMAGQSPVLR			176	185	37.43	Yes	7	aTIS	-8.46
PGVTVKDVNQQEFVR	P39019	RS19_HUMAN	2	16	31.19	Yes	7	dbTIS
MVEKDQDGGR			112	121	35.51	Yes	4	aTIS	-4.33
ADIDNKEQSELDQDLDDVEEVEEEETGEETKLKAR	P55209	NP1L1_HUMAN	2	36	11.69	Yes	4	dbTIS
MMQNPQILAALQER			42	55	25.43	Yes	6	aTIS	-13.74
MQNPQILAALQER			43	55	25.61	Yes	7	aTIS	-13.92
METEQPEETFPNTETNGEFGKR	P61978	HNRPK_HUMAN	1	22	21.14	Yes	7	dbTIS
MEEEQAFKR			27	35	27.57	Yes	7	aTIS	-6.43
AYEPQGGSGYDYSYAGGR			360	377	26.6	Yes	7	aTIS	-5.47
AASAAAASAAAASAASGSPGPGEGSAGGEKR	Q13263	TIF1B_HUMAN	2	32	23.82	Yes	7	dbTIS
ALAEGPGAEGPR			580	591	25.96	Yes	7	aTIS	-2.19
MQSNKTFNLEKQNHTPR	Q15233	NONO_HUMAN	1	17	22.48	Yes	7	dbTIS
MGGAMGINNR			389	398	25.21	Yes	6	aTIS	-2.73
TKAGSKGGNLR	Q96AG4	LRC59_HUMAN	2	12	19.75	Yes	7	dbTIS
MKAVQADQER			148	157	33.47	Yes	3	aTIS	-13.72
