# Supplementary material for: Positional proteomics reveals differences in N‐terminal proteoform stability
Source: Mol Syst Biol. 2016 Feb 18;12(2):858. doi: 10.15252/msb.20156662 (PMC4770386; doi:10.15252/msb.20156662)
Supplement: Supplementary file 5 — Source Data for Figure 8A [file MSB-12-858-s004.zip]

Archive with 6 entries (6 files):
- Figure8-panelA-beta-actin.jpg
- Figure8-panelA-beta-catenin.jpg
- Figure8-panelA-GAPDH.jpg
- Figure8-panelA-lamin-B.jpg
- Figure8-panelA-securin.jpg
- Figure8-panelA-SYF2.jpg
