# Supplementary material for: Positional proteomics reveals differences in N‐terminal proteoform stability
Source: Mol Syst Biol. 2016 Feb 18;12(2):858. doi: 10.15252/msb.20156662 (PMC4770386; doi:10.15252/msb.20156662)
Supplement: Supplementary file 6 — Source Data for Figure 8B [file MSB-12-858-s005.zip]

Archive with 3 entries (3 files):
- Figure8-panelB-alpha-tubulin.jpg
- Figure8-panelB-beta-actin.jpg
- Figure8-panelB-MARE2-V5.jpg
